# Supplementary material for: Conserved Substitution Patterns around Nucleosome Footprints in Eukaryotes and Archaea Derive from Frequent Nucleosome Repositioning through Evolution
Source: PLoS Comput Biol. 2013 Nov 21;9(11):e1003373. doi: 10.1371/journal.pcbi.1003373 (PMC3836710; doi:10.1371/journal.pcbi.1003373)
Supplement: Table S2 — Simulation results for the evolutionary toy model. See Text S1 for a detailed description. (TXT) [file pcbi.1003373.s009.txt]

Table S2

Prob(mut)nuc: The probability that a mutation occurs in the nucleosome state
Prob(mut)link: The probability that a mutation occurs in the linker state
Prob(shift)nuc: The probability that a shift occurs (nucleosome and linker state switch) when a mutation occurs in the nucleosome state
Prob(shift)link: The probability that a shift occurs (nucleosome and linker state switch) when a mutation occurs in the linker state

Observed_nuc_human: The substitution rate observed in nucleosomes in the focal (human) lineage
Observed_nuc_chimp: The substitution rate observed in nucleosomes in the sister (chimp) lineage considering the known nucleosome/linker state in the sister
"Observed_link_human: as above, for linker"
"Observed_link_chimp: as above, for linker"

Occurred_: The substitution rate calculated according to where the mutation actually occurred in the ancestor

Observed_nuc_chimp(as human): The substitution rate observed in nucleosomes in the sister (chimp) lineage assuming nucleosome/linker states in the focal lineage
Observed_link_chimp(as human): The substitution rate observed in linker in the sister (chimp) lineage assuming nucleosome/linker states in the focal lineage

Prob(mut)nuc	Prob(mut)link	Prob(shift)nuc	Prob(shift)link	Observed_nuc_human	Observed_nuc_chimp	Observed_link_human	Observed_link_chimp	Occured_nuc_human	Occured_nuc_chimp	Occured_link_human	Occured_link_chimp	Observed_nuc_chimp(as human)	Observed_link_chimp(as human)
0.01	0.01	0	0	0.009751853	0.01022194	0.009991898	0.009911883	0.009751853	0.01022194	0.009991898	0.009911883	0.01022194	0.009911883
0.01	0.01	0	0.05	0.0107714	0.009931291	0.009881285	0.009361217	0.01024133	0.009431226	0.01041135	0.009861282	0.009451229	0.00984128
0.01	0.01	0	0.1	0.01108255	0.01048241	0.009192114	0.009322144	0.01007232	0.00943217	0.01020235	0.01037239	0.009452174	0.01035238
0.01	0.01	0	0.5	0.01504241	0.0143723	0.005020803	0.005260842	0.01037166	0.009801568	0.00969155	0.009831573	0.00987158	0.009761562
0.01	0.01	0	0.8	0.01755263	0.0186828	0.002090314	0.002310347	0.009991499	0.01033155	0.009651448	0.0106616	0.01041156	0.01058159
0.01	0.01	0	1	0.01923423	0.01938426	0	0	0.009752145	0.009422073	0.009482086	0.009962192	0.009512093	0.009872172
0.01	0.01	0.05	0	0.009221844	0.009881976	0.009771954	0.0104921	0.009671934	0.01028206	0.009321864	0.01009202	0.01027205	0.01010202
0.01	0.01	0.05	0.05	0.01030247	0.01007242	0.0100024	0.01005241	0.01012243	0.01008242	0.01018244	0.01004241	0.01008242	0.01004241
0.01	0.01	0.05	0.1	0.01037207	0.01061212	0.009491898	0.009311862	0.009961992	0.01021204	0.00990198	0.009711942	0.01024205	0.009681936
0.01	0.01	0.05	0.5	0.01494389	0.01443375	0.005571449	0.00542141	0.01002261	0.009552484	0.01049273	0.01030268	0.0096125	0.01024266
0.01	0.01	0.05	0.8	0.01758369	0.01744366	0.002550536	0.002630552	0.009932086	0.00976205	0.01020214	0.01031217	0.009842067	0.01023215
0.01	0.01	0.05	1	0.01878207	0.01963216	0.000480053	0.000520057	0.009321025	0.01005111	0.009941094	0.01010111	0.01015112	0.0100011
0.01	0.01	0.1	0	0.008611636	0.0089517	0.01095208	0.0110321	0.00958182	0.01003191	0.009981897	0.00995189	0.01004191	0.009941889
0.01	0.01	0.1	0.05	0.009102002	0.009532097	0.01068235	0.01015223	0.009652123	0.009802156	0.01013223	0.009882174	0.00982216	0.00986217
0.01	0.01	0.1	0.1	0.00957134	0.01014142	0.009691357	0.01019143	0.009661353	0.009971396	0.009601344	0.01036145	0.009981397	0.01035145
0.01	0.01	0.1	0.5	0.01373233	0.0135023	0.005680966	0.006091035	0.009931688	0.00959163	0.009481612	0.0100017	0.009621636	0.009971695
0.01	0.01	0.1	0.8	0.01653446	0.01717464	0.002900783	0.003060826	0.009832655	0.009842658	0.009602593	0.01039281	0.009892671	0.01034279
0.01	0.01	0.1	1	0.01844387	0.01832385	0.001140239	0.000910191	0.009702037	0.01004211	0.009882075	0.00919193	0.01019214	0.009041899
0.01	0.01	0.5	0	0.005060962	0.004930937	0.01458277	0.0147528	0.009691841	0.009851872	0.00995189	0.009831868	0.009911883	0.009771857
0.01	0.01	0.5	0.05	0.005741091	0.005240996	0.01384263	0.01445275	0.01020194	0.009551815	0.009381783	0.01014193	0.009551815	0.01014193
0.01	0.01	0.5	0.1	0.006091462	0.006121469	0.0137633	0.01400336	0.009892374	0.01028247	0.00996239	0.009842362	0.01032248	0.009802353
0.01	0.01	0.5	0.5	0.009811275	0.00984128	0.009651255	0.009861282	0.009891286	0.00954124	0.009571244	0.01016132	0.009581246	0.01012132
0.01	0.01	0.5	0.8	0.01261366	0.01338388	0.006841984	0.007332126	0.009782837	0.009982895	0.009672805	0.01073311	0.01002291	0.0106931
0.01	0.01	0.5	1	0.01507347	0.01413325	0.005171189	0.004981146	0.01021235	0.009702232	0.01003231	0.009412165	0.009752243	0.009362153
0.01	0.01	0.8	0	0.001710308	0.001850333	0.01786322	0.01838331	0.009251665	0.01014183	0.01032186	0.01009182	0.01009182	0.01014183
0.01	0.01	0.8	0.05	0.002550434	0.002560435	0.01714291	0.01723293	0.01010172	0.009791665	0.00959163	0.0100017	0.00982167	0.009971695
0.01	0.01	0.8	0.1	0.003020393	0.002810365	0.01745227	0.01678218	0.01021133	0.00938122	0.01026133	0.01021133	0.009361217	0.01023133
0.01	0.01	0.8	0.5	0.006761488	0.007071556	0.01354298	0.01327292	0.01055232	0.01051231	0.009752145	0.009832163	0.01051231	0.009832163
0.01	0.01	0.8	0.8	0.009562008	0.009171926	0.009932086	0.009742046	0.01031217	0.009552006	0.009181928	0.009361966	0.009632023	0.00928195
0.01	0.01	0.8	1	0.01260265	0.01226258	0.007971674	0.007291531	0.01008212	0.009321958	0.0104922	0.01023215	0.009391972	0.01016213
0.01	0.01	1	0	0	0	0.01971237	0.02034244	0.01029123	0.01035124	0.00942113	0.009991199	0.01034124	0.0100012
0.01	0.01	1	0.05	0.000490103	0.000460097	0.02018424	0.01918403	0.01030216	0.009552006	0.01037218	0.01009212	0.009532002	0.01011212
0.01	0.01	1	0.1	0.000930158	0.001010172	0.01892322	0.01812308	0.009971695	0.009931688	0.00988168	0.009201564	0.009971695	0.009161557
0.01	0.01	1	0.5	0.004550728	0.004760762	0.01517243	0.01512242	0.01014162	0.01025164	0.009581533	0.009631541	0.01030165	0.009581533
0.01	0.01	1	0.8	0.008302076	0.00772193	0.01228307	0.01219305	0.01034259	0.01032258	0.01024256	0.009592398	0.0104026	0.009512378
0.01	0.01	1	1	0.009751268	0.00992129	0.009191195	0.00985128	0.009191195	0.00985128	0.009751268	0.00992129	0.009981298	0.009791273
0.01	0.05	0	0	0.009480618	0.009540686	0.04959555	0.04931523	0.009480618	0.009540686	0.04959555	0.04931523	0.009540686	0.04931523
0.01	0.05	0	0.05	0.01154096	0.01185126	0.04622391	0.04634403	0.009248786	0.009288824	0.04851609	0.04890646	0.009408938	0.04878635
0.01	0.05	0	0.1	0.01436537	0.01435536	0.044858	0.04474788	0.009690369	0.009450112	0.049533	0.04965313	0.00970038	0.04940286
0.01	0.05	0	0.5	0.03479096	0.03491107	0.02493219	0.02454184	0.009278258	0.009398365	0.0504449	0.05005455	0.01103983	0.04841309
0.01	0.05	0	0.8	0.04966314	0.04978327	0.01007078	0.009950647	0.009189833	0.009820508	0.05054408	0.04991341	0.01188271	0.0478512
0.01	0.05	0	1	0.0585674	0.05898781	0	0	0.009769574	0.009229044	0.04879782	0.04975876	0.01183159	0.04715621
0.01	0.05	0.05	0	0.00860766	0.009308284	0.04971425	0.05076518	0.009108106	0.009778703	0.0492138	0.05029476	0.009778703	0.05029476
0.01	0.05	0.05	0.05	0.01126025	0.01109009	0.04886447	0.04680259	0.009238407	0.008938134	0.05088631	0.04895455	0.009048234	0.04884445
0.01	0.05	0.05	0.1	0.01408338	0.0143136	0.04474251	0.04478254	0.009629148	0.009689205	0.04919674	0.04940694	0.01002953	0.04906661
0.01	0.05	0.05	0.5	0.03404404	0.03422422	0.02482482	0.02406406	0.00956957	0.00942943	0.0492993	0.04885886	0.01071071	0.04757758
0.01	0.05	0.05	0.8	0.04962466	0.04760284	0.0105595	0.01002903	0.009868882	0.009238314	0.05031528	0.04839355	0.01105995	0.04657191
0.01	0.05	0.05	1	0.05897839	0.05710654	0.000530525	0.000380377	0.009379285	0.009589494	0.05012963	0.04789742	0.01193181	0.0455551
0.01	0.05	0.1	0	0.008667975	0.008868159	0.04931537	0.05159747	0.009548785	0.009889098	0.04843456	0.05057653	0.009929135	0.05053649
0.01	0.05	0.1	0.05	0.01107942	0.01049892	0.04746034	0.04784066	0.00945804	0.009337937	0.04908172	0.04900165	0.00951809	0.0488215
0.01	0.05	0.1	0.1	0.01331185	0.01352203	0.04580076	0.04564062	0.009508463	0.009048053	0.04960415	0.0501146	0.009298275	0.04986438
0.01	0.05	0.1	0.5	0.03331398	0.03258323	0.02652706	0.02476526	0.009860057	0.009459649	0.04998098	0.04788885	0.01043064	0.04691786
0.01	0.05	0.1	0.8	0.0481953	0.04753468	0.01049987	0.01120053	0.01016956	0.009548976	0.04852561	0.04918624	0.01180109	0.04693412
0.01	0.05	0.1	1	0.05919683	0.05820588	0.000970932	0.001091047	0.009789398	0.00921885	0.05037836	0.05007807	0.01171124	0.04758568
0.01	0.05	0.5	0	0.005086001	0.004715564	0.05433411	0.05359324	0.0100018	0.009341022	0.04941831	0.04896778	0.009611341	0.04869746
0.01	0.05	0.5	0.05	0.007096955	0.007016877	0.05264159	0.05109007	0.009319133	0.0089788	0.05041941	0.04912815	0.009289103	0.04881784
0.01	0.05	0.5	0.1	0.009728561	0.01019898	0.05019417	0.04867283	0.009468332	0.009468332	0.0504544	0.04940348	0.009808632	0.04906318
0.01	0.05	0.5	0.5	0.02960872	0.02914827	0.02946858	0.02925838	0.00932905	0.009088816	0.04974826	0.04931784	0.01051019	0.04789646
0.01	0.05	0.5	0.8	0.04578854	0.04489759	0.01482572	0.01460548	0.009590166	0.009760346	0.05102409	0.04974273	0.01220294	0.04730014
0.01	0.05	0.5	1	0.05469688	0.05477697	0.004544727	0.004794987	0.009319692	0.00926964	0.04992192	0.05030231	0.01225274	0.04731921
0.01	0.05	0.8	0	0.001882202	0.002122483	0.05654616	0.05655617	0.008960484	0.009901585	0.04946788	0.04877707	0.01016189	0.04851676
0.01	0.05	0.8	0.05	0.004214383	0.004594779	0.05472692	0.05514735	0.009609994	0.009640026	0.0493313	0.05010211	0.01015056	0.04959158
0.01	0.05	0.8	0.1	0.006646514	0.007217073	0.05175072	0.05247142	0.009719525	0.01003984	0.0486777	0.04964866	0.01057036	0.04911814
0.01	0.05	0.8	0.5	0.02650518	0.02738602	0.03260097	0.03177018	0.009899404	0.009258796	0.04920675	0.0498974	0.01088034	0.04827586
0.01	0.05	0.8	0.8	0.04122246	0.04196322	0.01785839	0.01754807	0.009479764	0.009199475	0.04960109	0.05031182	0.01157192	0.04793938
0.01	0.05	0.8	1	0.05055612	0.05106668	0.007508334	0.007858723	0.009340368	0.009780857	0.04872408	0.04914455	0.01233369	0.04659172
0.01	0.05	1	0	0	0	0.05782899	0.05874992	0.009139322	0.009309496	0.04868966	0.04944043	0.009599792	0.04915013
0.01	0.05	1	0.05	0.002572289	0.002272022	0.05626007	0.05659037	0.009298275	0.009228213	0.04953409	0.04963417	0.00980873	0.04905366
0.01	0.05	1	0.1	0.00528518	0.004704611	0.05239134	0.05502392	0.00949931	0.009859662	0.04817721	0.04986887	0.01069048	0.04903806
0.01	0.05	1	0.5	0.02406623	0.02549779	0.03437747	0.03482796	0.009380224	0.009430279	0.04906348	0.05089548	0.01112212	0.04920363
0.01	0.05	1	0.8	0.03902942	0.03922962	0.01962983	0.01938958	0.009689787	0.009599696	0.04896946	0.04901951	0.0119821	0.0466371
0.01	0.05	1	1	0.05058249	0.0490512	0.009067617	0.01004844	0.009067617	0.01004844	0.05058249	0.0490512	0.01293086	0.04616878
0.01	0.1	0	0	0.009368831	0.008747583	0.100021	0.1013738	0.009368831	0.008747583	0.100021	0.1013738	0.008747583	0.1013738
0.01	0.1	0	0.05	0.01385019	0.01291816	0.0934838	0.09314305	0.008618789	0.008638833	0.0987152	0.09742238	0.009089816	0.0969714
0.01	0.1	0	0.1	0.01885696	0.01833594	0.08990622	0.087752	0.008917478	0.008737125	0.0998457	0.0973508	0.009648912	0.09643902
0.01	0.1	0	0.5	0.05895026	0.05792817	0.04851898	0.04922041	0.009729849	0.008767886	0.09773939	0.0983807	0.01379815	0.09335043
0.01	0.1	0	0.8	0.0875878	0.08667595	0.01966993	0.0186679	0.00910849	0.008968205	0.09814924	0.09637564	0.01678407	0.08855978
0.01	0.1	0	1	0.1076983	0.1085702	0	0	0.0085381	0.008828717	0.09916022	0.09974145	0.01905039	0.08951978
0.01	0.1	0.05	0	0.008899579	0.00821808	0.09885749	0.09943877	0.009300461	0.008819403	0.0984566	0.09883744	0.008839447	0.0988174
0.01	0.1	0.05	0.05	0.01329619	0.01352665	0.09625963	0.09442602	0.008626995	0.009077883	0.1009288	0.09887478	0.009538791	0.09841388
0.01	0.1	0.05	0.1	0.01848308	0.01882369	0.09019144	0.0897206	0.008895924	0.009176426	0.0997786	0.09936787	0.01036856	0.09817573
0.01	0.1	0.05	0.5	0.0585335	0.0581527	0.04947439	0.04959464	0.00944994	0.009349728	0.09855796	0.09839762	0.01423003	0.09351732
0.01	0.1	0.05	0.8	0.087366	0.08630398	0.02047891	0.02024847	0.009548141	0.008756638	0.09829676	0.09779581	0.016842	0.08971045
0.01	0.1	0.05	1	0.1085375	0.1081566	0.000521188	0.000511166	0.008409173	0.009160887	0.1006495	0.09950688	0.01928397	0.0893838
0.01	0.1	0.1	0	0.007874174	0.008174714	0.09968944	0.09836706	0.008825887	0.008926067	0.09873773	0.0976157	0.008986175	0.0975556
0.01	0.1	0.1	0.05	0.01261384	0.01279418	0.09597139	0.09366703	0.00893689	0.008345774	0.09964834	0.09811544	0.008766569	0.09769464
0.01	0.1	0.1	0.1	0.01842445	0.01732239	0.0892469	0.08893631	0.009938585	0.008766393	0.09773276	0.09749231	0.00973821	0.0965205
0.01	0.1	0.1	0.5	0.05803594	0.05666296	0.0499985	0.05100067	0.009701051	0.008558572	0.09833338	0.09910506	0.01337903	0.0942846
0.01	0.1	0.1	0.8	0.08719043	0.08700008	0.02103871	0.02096858	0.008966498	0.008946461	0.09926264	0.0990222	0.01715156	0.0908171
0.01	0.1	0.1	1	0.1086839	0.1059883	0.000801651	0.000921899	0.008487484	0.008707938	0.1009981	0.0982023	0.01877868	0.08813155
0.01	0.1	0.5	0	0.004629769	0.004770065	0.1032679	0.1037489	0.008878734	0.009309643	0.09901893	0.09920933	0.009770616	0.09874836
0.01	0.1	0.5	0.05	0.009679844	0.009289043	0.0990731	0.0963876	0.008798036	0.00888822	0.0999549	0.09678842	0.009860213	0.09581642
0.01	0.1	0.5	0.1	0.01448854	0.014719	0.09453624	0.09244211	0.008977686	0.00957887	0.1000471	0.09758224	0.01102171	0.0961394
0.01	0.1	0.5	0.5	0.05467043	0.05379867	0.05486082	0.05238582	0.009058298	0.008487144	0.100473	0.09769735	0.01369767	0.09248682
0.01	0.1	0.5	0.8	0.0833158	0.08425778	0.02407079	0.02402068	0.009129263	0.008698354	0.09825732	0.09958011	0.01680546	0.091473
0.01	0.1	0.5	1	0.1032447	0.1021625	0.004258858	0.00462963	0.008878467	0.008658009	0.09862514	0.09813412	0.01893939	0.08785273
0.01	0.1	0.8	0	0.001893731	0.00193381	0.105578	0.1072713	0.009127982	0.009158041	0.09834374	0.1000471	0.009759226	0.0994459
0.01	0.1	0.8	0.05	0.006402228	0.006752898	0.1007023	0.1001613	0.00928774	0.009087357	0.09781683	0.09782685	0.01031971	0.0965945
0.01	0.1	0.8	0.1	0.01137275	0.01149299	0.09771543	0.09696393	0.009368737	0.009038076	0.09971944	0.09941884	0.01071142	0.0977455
0.01	0.1	0.8	0.5	0.05087021	0.05080008	0.05727283	0.05691212	0.008927587	0.009158041	0.09921545	0.09855415	0.01497951	0.09273268
0.01	0.1	0.8	0.8	0.08117697	0.08080616	0.02787076	0.02698884	0.009580886	0.0088994	0.09946684	0.0988956	0.01762843	0.09016656
0.01	0.1	0.8	1	0.1007366	0.1021797	0.007365837	0.007245578	0.009310017	0.008969284	0.0987924	0.100456	0.01883049	0.09059478
0.01	0.1	1	0	0	0	0.1087381	0.1079264	0.009180104	0.00921017	0.09955803	0.09871619	0.00982151	0.09810485
0.01	0.1	1	0.05	0.004930601	0.005221226	0.1042642	0.1031217	0.008648594	0.009049456	0.1005462	0.09929348	0.01027208	0.09807085
0.01	0.1	1	0.1	0.009971239	0.009660577	0.09715694	0.09648551	0.008758656	0.00848808	0.09836953	0.09765801	0.0104222	0.0957239
0.01	0.1	1	0.5	0.04866782	0.05022094	0.05813686	0.05698454	0.009448992	0.00857724	0.09735568	0.09862824	0.01415846	0.09304702
0.01	0.1	1	0.8	0.07849012	0.07947212	0.02914946	0.02941	0.009108582	0.00951942	0.098531	0.0993627	0.01796665	0.09091547
0.01	0.1	1	1	0.09911832	0.09996994	0.009367799	0.009217513	0.009367799	0.009217513	0.09911832	0.09996994	0.0202084	0.08897906
0.01	0.5	0	0	0.005081475	0.005000657	0.4964692	0.4964187	0.005081475	0.005000657	0.4964692	0.4964187	0.005000657	0.4964187
0.01	0.5	0	0.05	0.03012	0.02916044	0.4732132	0.4715062	0.005211911	0.004575573	0.4981213	0.4960911	0.0167872	0.4838794
0.01	0.5	0	0.1	0.05480919	0.05506172	0.4471403	0.4469484	0.004939494	0.00449504	0.49701	0.4975151	0.02951575	0.4724944
0.01	0.5	0	0.5	0.2537858	0.2538363	0.246391	0.2501591	0.004990453	0.005121781	0.4951863	0.4988736	0.1293376	0.3746578
0.01	0.5	0	0.8	0.4033383	0.3998849	0.09892862	0.09930224	0.004836869	0.005059022	0.4974301	0.4941281	0.2013915	0.2977956
0.01	0.5	0	1	0.5036609	0.5028631	0	0	0.004877852	0.005251517	0.4987831	0.4976116	0.2531534	0.2497097
0.01	0.5	0.05	0	0.00488721	0.004644869	0.4985157	0.496375	0.005129551	0.004998283	0.4982733	0.4960216	0.005129551	0.4958903
0.01	0.5	0.05	0.05	0.02880118	0.02999323	0.4726283	0.4744366	0.004899534	0.005051066	0.4965299	0.4993787	0.01736557	0.4870642
0.01	0.5	0.05	0.1	0.05509767	0.0533099	0.4507	0.4487304	0.004969396	0.004625982	0.5008282	0.4974143	0.02897804	0.4730622
0.01	0.5	0.05	0.5	0.255735	0.257331	0.2497045	0.2476338	0.005252684	0.005060759	0.5001869	0.499904	0.1295696	0.3753952
0.01	0.5	0.05	0.8	0.402787	0.402302	0.09908244	0.0993755	0.004961701	0.005234544	0.4969078	0.4964429	0.2036824	0.2979951
0.01	0.5	0.05	1	0.5018939	0.5001162	0.000202018	0.000353532	0.005111059	0.005080757	0.4969849	0.4953889	0.2506136	0.2498561
0.01	0.5	0.1	0	0.004250679	0.004321355	0.4957746	0.4979251	0.004826187	0.004715124	0.4951991	0.4975314	0.005028119	0.4972184
0.01	0.5	0.1	0.05	0.02934551	0.0280929	0.4707404	0.4749023	0.00462659	0.004778116	0.4954593	0.498217	0.01771842	0.4852767
0.01	0.5	0.1	0.1	0.05433981	0.05403657	0.4496983	0.4480608	0.005215651	0.004669827	0.4988224	0.4974276	0.03034377	0.4717536
0.01	0.5	0.1	0.5	0.2565859	0.2532626	0.245697	0.2504545	0.005393939	0.005181818	0.4968889	0.4985354	0.1301616	0.3735556
0.01	0.5	0.1	0.8	0.4018638	0.4033782	0.09980211	0.09922662	0.004987582	0.005169315	0.4966783	0.4974355	0.2023605	0.3002443
0.01	0.5	0.1	1	0.5003333	0.4996667	0.000535343	0.00050504	0.004959496	0.005131209	0.4959092	0.4950405	0.250197	0.2499747
0.01	0.5	0.5	0	0.002815565	0.002724741	0.500767	0.4997578	0.005348565	0.005177007	0.498234	0.4973055	0.006519194	0.4959633
0.01	0.5	0.5	0.05	0.02715718	0.02753072	0.4769366	0.4750386	0.004825699	0.005138663	0.4992681	0.4974307	0.01856582	0.4840035
0.01	0.5	0.5	0.1	0.05278418	0.05202651	0.4474785	0.4522265	0.005374389	0.004990504	0.4948883	0.4992625	0.03127652	0.4729765
0.01	0.5	0.5	0.5	0.250937	0.2524827	0.2496944	0.2484821	0.005152296	0.005253321	0.4954791	0.4957115	0.1286357	0.3723291
0.01	0.5	0.5	0.8	0.3990623	0.4008811	0.102418	0.1009023	0.004991563	0.004809684	0.4964887	0.4969737	0.2038962	0.2978872
0.01	0.5	0.5	1	0.5015702	0.4983692	0.002574899	0.002302263	0.00505892	0.004907455	0.4990862	0.495764	0.2545818	0.2460897
0.01	0.5	0.8	0	0.001050325	0.000959431	0.4996718	0.5000454	0.005039539	0.005140531	0.4956826	0.4958643	0.0069786	0.4940263
0.01	0.5	0.8	0.05	0.02540199	0.0261292	0.4756484	0.4753454	0.004928895	0.004777392	0.4961215	0.4966972	0.01875606	0.4827186
0.01	0.5	0.8	0.1	0.05139054	0.05099671	0.4527599	0.4529518	0.005028982	0.004837113	0.4991214	0.4991113	0.03189061	0.4720578
0.01	0.5	0.8	0.5	0.2473989	0.247409	0.2524899	0.252692	0.005222328	0.005232429	0.4946666	0.4948686	0.1294976	0.3706034
0.01	0.5	0.8	0.8	0.4002849	0.4007093	0.1042719	0.1039284	0.005243907	0.004960999	0.4993129	0.4996767	0.2051186	0.2995191
0.01	0.5	0.8	1	0.4993534	0.5010811	0.003950453	0.004122211	0.004991109	0.004991109	0.4983127	0.5002122	0.2558802	0.2493231
0.01	0.5	1	0	0	0	0.5050741	0.5013581	0.005432533	0.005220482	0.4996415	0.4961377	0.00784587	0.4935123
0.01	0.5	1	0.05	0.02527284	0.02518189	0.4740501	0.4762732	0.004961601	0.005103072	0.4943614	0.4963521	0.01981609	0.481639
0.01	0.5	1	0.1	0.05018591	0.04890272	0.452532	0.4497838	0.005324738	0.004991311	0.4973932	0.4936952	0.03250414	0.4661824
0.01	0.5	1	0.5	0.2502601	0.2492096	0.2530582	0.2540885	0.004979949	0.004919341	0.4983383	0.4983787	0.1316202	0.3716779
0.01	0.5	1	0.8	0.3974074	0.3988522	0.1038556	0.1042092	0.004940691	0.00510235	0.4963223	0.4979591	0.2054075	0.2976539
0.01	0.5	1	1	0.4971312	0.49801	0.005030506	0.004687058	0.005030506	0.004687058	0.4971312	0.49801	0.2546972	0.2479999
0.05	0.01	0	0	0.04882175	0.04987287	0.00951008	0.009460028	0.04882175	0.04987287	0.00951008	0.009460028	0.04987287	0.009460028
0.05	0.01	0	0.05	0.05000901	0.05069969	0.00944926	0.00889872	0.04953855	0.05017918	0.009919721	0.00941923	0.05017918	0.00941923
0.05	0.01	0	0.1	0.04978127	0.04849995	0.008298548	0.009289568	0.04889036	0.04762906	0.009189465	0.01016047	0.04762906	0.01016047
0.05	0.01	0	0.5	0.05437165	0.05399129	0.004624393	0.004594365	0.04965717	0.04963716	0.009338872	0.008948501	0.04963716	0.008948501
0.05	0.01	0	0.8	0.05740027	0.05698984	0.002032134	0.001972071	0.04988238	0.0494319	0.009550028	0.009530007	0.049522	0.009439912
0.05	0.01	0	1	0.05966085	0.05870988	0	0	0.04989089	0.04919017	0.009769965	0.00951971	0.04927026	0.009439628
0.05	0.01	0.05	0	0.0470613	0.04802234	0.01182289	0.0122934	0.04950396	0.05053508	0.009380224	0.00978066	0.0503649	0.009950846
0.05	0.01	0.05	0.05	0.04785307	0.0474427	0.01125013	0.01210089	0.050005	0.0494445	0.009098188	0.01009909	0.04940446	0.01013913
0.05	0.01	0.05	0.1	0.04888253	0.04822195	0.01139992	0.01095953	0.05026373	0.04950307	0.01001872	0.00967842	0.04941299	0.009768499
0.05	0.01	0.05	0.5	0.05104002	0.05192088	0.007126984	0.006916778	0.04874777	0.04953855	0.00941923	0.009299113	0.0494885	0.009349162
0.05	0.01	0.05	0.8	0.05389659	0.0557185	0.004454677	0.004234446	0.0487612	0.05054307	0.00959007	0.00940988	0.05056309	0.00938986
0.05	0.01	0.05	1	0.05729443	0.05646364	0.002432311	0.002722586	0.05007757	0.04952705	0.009649167	0.009659176	0.04948701	0.009699214
0.05	0.01	0.1	0	0.04362057	0.04437127	0.01420321	0.01493389	0.04818481	0.04937592	0.009638964	0.009929234	0.04912569	0.01017947
0.05	0.01	0.1	0.05	0.04699075	0.04502863	0.0137949	0.01410523	0.05172586	0.04947343	0.009059785	0.009660433	0.04919313	0.009940736
0.05	0.01	0.1	0.1	0.04489939	0.04525979	0.01400541	0.01355491	0.04893383	0.04959455	0.009970968	0.009220142	0.04940434	0.009410351
0.05	0.01	0.1	0.5	0.04903443	0.04847381	0.009870957	0.00990099	0.04945489	0.04892431	0.00945049	0.00945049	0.04870406	0.009670735
0.05	0.01	0.1	0.8	0.05223276	0.05173225	0.00726734	0.006816885	0.05024074	0.04868918	0.009259352	0.009859959	0.04850899	0.01004014
0.05	0.01	0.1	1	0.05397045	0.05318957	0.004825404	0.005305943	0.04916506	0.04929521	0.009630786	0.009200304	0.0491951	0.009300416
0.05	0.01	0.5	0	0.0256536	0.02461264	0.03429155	0.0335909	0.05035633	0.04857469	0.009588822	0.009628859	0.0476038	0.01059975
0.05	0.01	0.5	0.05	0.02545495	0.02537487	0.03386319	0.03402334	0.04972873	0.05014915	0.009589398	0.009249064	0.04935837	0.01003984
0.05	0.01	0.5	0.1	0.02563692	0.02489614	0.03411582	0.03301467	0.0497122	0.04898143	0.01004054	0.008929376	0.04793033	0.00998048
0.05	0.01	0.5	0.5	0.03003763	0.02899668	0.029347	0.02930696	0.05039636	0.0491252	0.00898827	0.009178444	0.04813428	0.01016936
0.05	0.01	0.5	0.8	0.03290224	0.03358291	0.02684631	0.02649597	0.05037937	0.05025925	0.009369182	0.009819623	0.0493884	0.01069048
0.05	0.01	0.5	1	0.03427496	0.03369437	0.02383431	0.0260766	0.04847945	0.05048149	0.009629822	0.009289475	0.04988088	0.009890088
0.05	0.01	0.8	0	0.00994995	0.01009009	0.04974975	0.04923924	0.05028028	0.04977978	0.00941942	0.00954955	0.04815816	0.01117117
0.05	0.01	0.8	0.05	0.01048142	0.01034127	0.04877316	0.04794226	0.05002453	0.04912354	0.00923006	0.009159984	0.04750178	0.01078175
0.05	0.01	0.8	0.1	0.01090232	0.01067206	0.04793417	0.04722336	0.04943586	0.04873507	0.009400623	0.009160351	0.04729344	0.01060198
0.05	0.01	0.8	0.5	0.01485634	0.01365502	0.0428171	0.04570027	0.0483632	0.04985484	0.009310241	0.00950045	0.04838322	0.01097207
0.05	0.01	0.8	0.8	0.01771701	0.01695628	0.04164998	0.04200032	0.04934737	0.04960762	0.01001962	0.009348975	0.04789598	0.01106062
0.05	0.01	0.8	1	0.01971168	0.01925118	0.0392732	0.03948343	0.04951447	0.04957453	0.009470417	0.009160076	0.04814296	0.01059165
0.05	0.01	1	0	0	0	0.05960901	0.05913855	0.0498994	0.0497993	0.009709613	0.009339246	0.04775728	0.01138127
0.05	0.01	1	0.05	0.000530562	0.000450478	0.05937294	0.05789136	0.0504735	0.04925221	0.009429996	0.009089635	0.0473602	0.01098164
0.05	0.01	1	0.1	0.001000821	0.000830681	0.05752717	0.05789748	0.04905022	0.04991093	0.009477772	0.00881723	0.04813947	0.01058868
0.05	0.01	1	0.5	0.005024271	0.004924186	0.05338538	0.05501676	0.04921183	0.05045288	0.009197818	0.009488065	0.04828104	0.01165991
0.05	0.01	1	0.8	0.007677447	0.007547321	0.05207051	0.05103951	0.05019869	0.04924777	0.009549263	0.009339059	0.04734593	0.0112409
0.05	0.01	1	1	0.00916081	0.00933101	0.05078993	0.04951843	0.05078993	0.04951843	0.00916081	0.00933101	0.04798662	0.01086282
0.05	0.05	0	0	0.04829257	0.04679474	0.04761905	0.04844336	0.04829257	0.04679474	0.04761905	0.04844336	0.04679474	0.04844336
0.05	0.05	0	0.05	0.04989097	0.0493986	0.04641418	0.04619311	0.04753962	0.04702714	0.04876554	0.04856457	0.04708743	0.04850428
0.05	0.05	0	0.1	0.05229684	0.05268869	0.04243027	0.0426915	0.04714251	0.04812716	0.0475846	0.04725303	0.04845873	0.04692147
0.05	0.05	0	0.5	0.07231264	0.06980108	0.02390999	0.02381957	0.04809122	0.04624272	0.0481314	0.04737794	0.04757886	0.04604179
0.05	0.05	0	0.8	0.08547842	0.08638338	0.009562402	0.009331135	0.04682661	0.04785223	0.04821421	0.04786229	0.04979286	0.04592165
0.05	0.05	0	1	0.09677192	0.09375691	0	0	0.04881309	0.04700408	0.04795883	0.04675283	0.04940604	0.04435087
0.05	0.05	0.05	0	0.04538467	0.04421916	0.04908216	0.04928311	0.04768555	0.0464698	0.04678128	0.04703246	0.04644971	0.04705256
0.05	0.05	0.05	0.05	0.04728311	0.04721276	0.04729316	0.04777553	0.04688112	0.04713236	0.04769514	0.04785593	0.04726301	0.04772529
0.05	0.05	0.05	0.1	0.0490138	0.04912432	0.04654201	0.04467309	0.04689368	0.04692383	0.04866212	0.04687359	0.04711474	0.04668268
0.05	0.05	0.05	0.5	0.06921646	0.06925667	0.0267578	0.02606423	0.04783636	0.04684123	0.04813791	0.04847967	0.04820827	0.04711263
0.05	0.05	0.05	0.8	0.08455672	0.08364232	0.01132447	0.01127423	0.04816166	0.04754871	0.04771953	0.04736784	0.04923683	0.04567972
0.05	0.05	0.05	1	0.09265144	0.09294305	0.002453544	0.002322822	0.04841726	0.04701955	0.04668772	0.04824632	0.04918148	0.04608439
0.05	0.05	0.1	0	0.0434398	0.04164028	0.05263846	0.05202521	0.04841612	0.04677745	0.04766213	0.04688804	0.04679756	0.04686793
0.05	0.05	0.1	0.05	0.04510447	0.04478272	0.05076515	0.05106678	0.04788956	0.04745722	0.04798005	0.04839229	0.04748738	0.04836212
0.05	0.05	0.1	0.1	0.04808592	0.04713063	0.04805575	0.04768369	0.04787475	0.04724124	0.04826692	0.04757308	0.04750269	0.04731163
0.05	0.05	0.1	0.5	0.06639663	0.06615541	0.02793161	0.02802207	0.04731991	0.04730986	0.04700833	0.04686762	0.0482446	0.04593288
0.05	0.05	0.1	0.8	0.08032036	0.08126495	0.01431959	0.01369657	0.04765159	0.04650602	0.04698836	0.04845549	0.04842535	0.04653617
0.05	0.05	0.1	1	0.09247887	0.09135316	0.004734001	0.004864664	0.04813404	0.04838531	0.04907883	0.04783251	0.05068698	0.04553084
0.05	0.05	0.5	0	0.0238593	0.0240603	0.07117588	0.07243216	0.04718593	0.04792965	0.04784925	0.04856281	0.048	0.04849246
0.05	0.05	0.5	0.05	0.02676768	0.02615476	0.07027521	0.07075751	0.04916451	0.04805924	0.04787838	0.04885303	0.04807934	0.04883293
0.05	0.05	0.5	0.1	0.02806386	0.02824473	0.06629623	0.06703978	0.04694392	0.04725541	0.04741618	0.0480291	0.04724536	0.04803915
0.05	0.05	0.5	0.5	0.0478818	0.04859541	0.04764058	0.04671592	0.04796221	0.04903764	0.04756018	0.04627368	0.05034424	0.04496708
0.05	0.05	0.5	0.8	0.0617763	0.06161547	0.03338091	0.03337086	0.04727203	0.04781481	0.04788517	0.04717152	0.04972459	0.04526174
0.05	0.05	0.5	1	0.07196067	0.07012094	0.02394668	0.02396678	0.04776266	0.04754149	0.04814469	0.04654623	0.04967277	0.04441496
0.05	0.05	0.8	0	0.009026486	0.009468764	0.08622405	0.08607328	0.04777605	0.04769563	0.04747449	0.04784641	0.04777605	0.04776599
0.05	0.05	0.8	0.05	0.01154233	0.01212548	0.08502916	0.08456666	0.04900462	0.04791876	0.04756686	0.04877338	0.04810979	0.04858234
0.05	0.05	0.8	0.1	0.01479352	0.01469302	0.07943479	0.08024884	0.04667196	0.04769705	0.04755636	0.04724481	0.04795835	0.04698351
0.05	0.05	0.8	0.5	0.03308909	0.03260662	0.06144398	0.06256973	0.04637699	0.04776407	0.04815608	0.04741228	0.04897024	0.04620611
0.05	0.05	0.8	0.8	0.04811953	0.04884298	0.04881284	0.04811953	0.04841092	0.04841092	0.04852145	0.04855159	0.05015926	0.04680325
0.05	0.05	0.8	1	0.05756769	0.05661325	0.03882052	0.03807706	0.04862611	0.04788265	0.04776209	0.04680766	0.05005275	0.04463756
0.05	0.05	1	0	0	0	0.0951888	0.09704815	0.04779039	0.04823261	0.04739841	0.04881554	0.04855423	0.04849392
0.05	0.05	1	0.05	0.002171072	0.002563072	0.0928234	0.09240125	0.04736154	0.0469796	0.04763293	0.04798472	0.04685898	0.04810534
0.05	0.05	1	0.1	0.004772526	0.00456153	0.09000482	0.08997468	0.0471827	0.04725303	0.04759465	0.04728318	0.04721284	0.04732337
0.05	0.05	1	0.5	0.02385092	0.02375041	0.07085926	0.07244731	0.04718925	0.04854613	0.04752093	0.04765159	0.0498628	0.04633492
0.05	0.05	1	0.8	0.03781382	0.0378842	0.056957	0.05662521	0.04717427	0.04745579	0.04759655	0.04705362	0.04955711	0.04495229
0.05	0.05	1	1	0.04833977	0.04679209	0.04853071	0.04723428	0.04853071	0.04723428	0.04833977	0.04679209	0.05001809	0.04400828
0.05	0.1	0	0	0.04500955	0.04367593	0.09462613	0.09585872	0.04500955	0.04367593	0.09462613	0.09585872	0.04367593	0.09585872
0.05	0.1	0	0.05	0.04812094	0.04897988	0.0894916	0.09170465	0.04341192	0.04409907	0.09420063	0.09658545	0.04460433	0.0960802
0.05	0.1	0	0.1	0.05460882	0.05490176	0.08555988	0.08483257	0.04473963	0.04541644	0.09542906	0.0943179	0.04630537	0.09342896
0.05	0.1	0	0.5	0.09308836	0.0921788	0.04772155	0.04834814	0.04571042	0.04539712	0.0950995	0.09512981	0.0499146	0.09061234
0.05	0.1	0	0.8	0.1211947	0.1211543	0.01835641	0.01822514	0.0456083	0.04587082	0.09394279	0.09350862	0.05266612	0.08671331
0.05	0.1	0	1	0.141496	0.1419305	0	0	0.04626608	0.04599327	0.09522992	0.0959372	0.05518788	0.08674258
0.05	0.1	0.05	0	0.04226276	0.04227286	0.09589387	0.096853	0.04454451	0.04441326	0.09361212	0.09471261	0.04452432	0.09460155
0.05	0.1	0.05	0.05	0.04866694	0.04813169	0.09400121	0.09234498	0.04619269	0.04570794	0.09647546	0.09476873	0.0461018	0.09437487
0.05	0.1	0.05	0.1	0.0522856	0.05213414	0.08801107	0.08757687	0.04536872	0.04483354	0.09492795	0.09487747	0.04579282	0.09391819
0.05	0.1	0.05	0.5	0.0891364	0.09123682	0.05027871	0.05027871	0.04359373	0.04574464	0.09582138	0.0957709	0.05056146	0.09095407
0.05	0.1	0.05	0.8	0.1213413	0.1192708	0.02035148	0.02126048	0.04554085	0.04574285	0.0961519	0.0947884	0.05290375	0.08762751
0.05	0.1	0.05	1	0.1391811	0.1373114	0.002536814	0.002223502	0.0460265	0.04502592	0.09569146	0.09450896	0.05408164	0.08545324
0.05	0.1	0.1	0	0.03986056	0.04084066	0.09946448	0.09938365	0.04439729	0.0456502	0.09492776	0.09457411	0.0456603	0.094564
0.05	0.1	0.1	0.05	0.0450919	0.04496061	0.09547566	0.09598061	0.04539487	0.04558675	0.0951727	0.09535447	0.04639467	0.09454656
0.05	0.1	0.1	0.1	0.05160854	0.05089161	0.09058505	0.09045378	0.0460044	0.04548943	0.09618919	0.09585597	0.04665065	0.09469475
0.05	0.1	0.1	0.5	0.08748965	0.08762095	0.05165344	0.05219886	0.04460336	0.04444175	0.09453972	0.09537806	0.04887583	0.09094398
0.05	0.1	0.1	0.8	0.1152615	0.1180789	0.02276147	0.02362992	0.04493724	0.04638129	0.09308572	0.09532754	0.05353086	0.08817797
0.05	0.1	0.1	1	0.1357086	0.1373446	0.00437281	0.004554589	0.0446471	0.04582866	0.0954343	0.09607053	0.05493784	0.08696135
0.05	0.1	0.5	0	0.02231241	0.02362491	0.1168928	0.1186092	0.04488733	0.0457455	0.0943179	0.09648857	0.0470479	0.09518617
0.05	0.1	0.5	0.05	0.02717517	0.02736698	0.113102	0.1152421	0.04517419	0.04623414	0.09510302	0.09637496	0.04781902	0.09479008
0.05	0.1	0.5	0.1	0.03218669	0.03238875	0.1088751	0.1087336	0.04541092	0.04634035	0.09565086	0.09478204	0.0485124	0.09261
0.05	0.1	0.5	0.5	0.06899825	0.07143218	0.07070503	0.06796813	0.04488118	0.04503267	0.0948221	0.09436763	0.05089025	0.08851005
0.05	0.1	0.5	0.8	0.0986311	0.09924736	0.04144062	0.04145072	0.04438046	0.04581502	0.09569127	0.09488306	0.05363439	0.0870637
0.05	0.1	0.5	1	0.1162182	0.1191977	0.02199733	0.02271442	0.04436836	0.04613582	0.09384721	0.09577627	0.05626591	0.08564618
0.05	0.1	0.8	0	0.009089256	0.008957967	0.132178	0.1332081	0.04555737	0.04469894	0.09570987	0.09746713	0.04658749	0.09557858
0.05	0.1	0.8	0.05	0.013797	0.01398891	0.1268092	0.1262537	0.04511802	0.04515842	0.0954882	0.09508419	0.0477138	0.09252881
0.05	0.1	0.8	0.1	0.01868526	0.01899853	0.1220959	0.1222071	0.04434339	0.04415138	0.09643777	0.09705422	0.04696074	0.09424486
0.05	0.1	0.8	0.5	0.05709785	0.05717864	0.08341496	0.08474799	0.04468659	0.04510063	0.09582622	0.09682599	0.05150319	0.09042344
0.05	0.1	0.8	0.8	0.08713747	0.0861374	0.05551908	0.05456952	0.04530623	0.04460921	0.09735032	0.0960977	0.0538725	0.08683442
0.05	0.1	0.8	1	0.1041124	0.1061635	0.03684955	0.03707184	0.04601394	0.04597353	0.09494796	0.0972618	0.05729009	0.08594524
0.05	0.1	1	0	0	0	0.1391858	0.1399131	0.04398424	0.04517628	0.09520154	0.09473684	0.04769169	0.09222144
0.05	0.1	1	0.05	0.005172553	0.004455265	0.1351936	0.1360119	0.04517902	0.04476481	0.0951871	0.09570234	0.04735109	0.09311606
0.05	0.1	1	0.1	0.009232603	0.009626554	0.1298726	0.1305292	0.043769	0.04564785	0.09533622	0.09450791	0.04864794	0.09150782
0.05	0.1	1	0.5	0.04835094	0.04742189	0.09276352	0.09153152	0.04460445	0.04512956	0.09651	0.09382384	0.05240038	0.08655303
0.05	0.1	1	0.8	0.07501818	0.07759352	0.06459562	0.06405025	0.04528561	0.04470995	0.09432819	0.09693383	0.05474873	0.08689505
0.05	0.1	1	1	0.09643398	0.09571674	0.04462067	0.04696434	0.04462067	0.04696434	0.09643398	0.09571674	0.05836953	0.08431155
0.05	0.5	0	0	0.025079	0.02556189	0.4851195	0.4875235	0.025079	0.02556189	0.4851195	0.4875235	0.02556189	0.4875235
0.05	0.5	0	0.05	0.05004158	0.04953632	0.463553	0.4638162	0.02567341	0.02570499	0.4879212	0.4876475	0.03744171	0.4759108
0.05	0.5	0	0.1	0.0757751	0.0748496	0.4368348	0.4353519	0.02586134	0.02562997	0.4867486	0.4845715	0.04964032	0.4605612
0.05	0.5	0	0.5	0.2685626	0.2665515	0.2453251	0.2419874	0.02556435	0.02572229	0.4883234	0.4828167	0.1431098	0.3654292
0.05	0.5	0	0.8	0.4152132	0.4164019	0.0970209	0.0990301	0.02554123	0.0252572	0.4866929	0.4901748	0.2160695	0.2993625
0.05	0.5	0	1	0.5143779	0.5146513	0	0	0.02546498	0.0254755	0.488913	0.4891758	0.2628192	0.2518321
0.05	0.5	0.05	0	0.02450383	0.02464048	0.4887835	0.488752	0.02561811	0.02615423	0.4876692	0.4872382	0.02666933	0.4867232
0.05	0.5	0.05	0.05	0.04715979	0.04820101	0.4649194	0.462553	0.02516801	0.02525215	0.4869112	0.4855018	0.03769418	0.4730598
0.05	0.5	0.05	0.1	0.07283328	0.07384179	0.4395315	0.4384074	0.0261477	0.02674651	0.486217	0.4855027	0.05066709	0.4615821
0.05	0.5	0.05	0.5	0.267307	0.2676648	0.2441082	0.2459073	0.02553447	0.02574489	0.4858808	0.4878272	0.1451372	0.3684349
0.05	0.5	0.05	0.8	0.4130862	0.4148944	0.09880891	0.09895609	0.0248205	0.02661817	0.4870746	0.4872323	0.216404	0.2974465
0.05	0.5	0.05	1	0.5094244	0.5108768	0.001389196	0.001252381	0.02585799	0.02672097	0.4849556	0.4854082	0.2623475	0.2497816
0.05	0.5	0.1	0	0.02224119	0.02314727	0.4925195	0.4894115	0.02474872	0.0256232	0.490012	0.4869355	0.02681375	0.485745
0.05	0.5	0.1	0.05	0.04844072	0.0468099	0.4641008	0.4651845	0.02634569	0.02467278	0.4861959	0.4873217	0.03789824	0.4740962
0.05	0.5	0.1	0.1	0.07260438	0.07193163	0.4411975	0.4380335	0.02598495	0.02559601	0.4878169	0.4843691	0.05067695	0.4592881
0.05	0.5	0.1	0.5	0.2680602	0.2660805	0.2467249	0.2466933	0.02589511	0.02624263	0.4888901	0.4865312	0.145019	0.3677548
0.05	0.5	0.1	0.8	0.4109337	0.4101243	0.0998665	0.1014537	0.02566825	0.02585745	0.485132	0.4857206	0.2162986	0.2952794
0.05	0.5	0.1	1	0.5074638	0.5094415	0.002377471	0.002840341	0.02547891	0.0259523	0.4843623	0.4863295	0.2628262	0.2494556
0.05	0.5	0.5	0	0.01211891	0.01281443	0.4999526	0.500216	0.02528111	0.02521788	0.4867904	0.4878126	0.03133002	0.4817004
0.05	0.5	0.5	0.05	0.03630498	0.03782864	0.4757371	0.4766408	0.02488284	0.02566042	0.4871593	0.488809	0.0430616	0.4714079
0.05	0.5	0.5	0.1	0.06234871	0.06201191	0.4507231	0.4503757	0.0268171	0.02540678	0.4862547	0.4869809	0.05557076	0.4568169
0.05	0.5	0.5	0.5	0.2568646	0.2575174	0.2549589	0.2543272	0.02541588	0.02593178	0.4864077	0.4859128	0.1506001	0.3612445
0.05	0.5	0.5	0.8	0.4011925	0.4015395	0.1114476	0.1115317	0.0259743	0.0261741	0.4866658	0.4868972	0.2209813	0.2920899
0.05	0.5	0.5	1	0.5000316	0.5014623	0.01347598	0.01288687	0.02647857	0.02616297	0.487029	0.4881862	0.2714132	0.2429359
0.05	0.5	0.8	0	0.005355922	0.005503236	0.5050455	0.5065713	0.0263061	0.02612722	0.4840953	0.4859473	0.03587099	0.4762035
0.05	0.5	0.8	0.05	0.02953391	0.02871382	0.4826676	0.4853487	0.02551755	0.02582246	0.486684	0.4882401	0.04749188	0.4665706
0.05	0.5	0.8	0.1	0.05395513	0.05406031	0.4595231	0.4593759	0.02563132	0.0259784	0.4878469	0.4874578	0.05903512	0.4544011
0.05	0.5	0.8	0.5	0.246493	0.246251	0.2656038	0.2620784	0.02600368	0.024804	0.4860931	0.4835254	0.1513496	0.3569797
0.05	0.5	0.8	0.8	0.3930599	0.3927024	0.1192955	0.1186015	0.0264143	0.02633018	0.4859411	0.4849737	0.2238381	0.2874658
0.05	0.5	0.8	1	0.4917184	0.4910975	0.02078291	0.02021467	0.02603388	0.02543407	0.4864674	0.4858781	0.2718194	0.2394928
0.05	0.5	1	0	0	0	0.5109011	0.5130898	0.02552717	0.02581127	0.485374	0.4872785	0.03748053	0.4756092
0.05	0.5	1	0.05	0.02474134	0.02483597	0.4891803	0.4876241	0.02586642	0.0254984	0.4880552	0.4869616	0.04958782	0.4628722
0.05	0.5	1	0.1	0.04895399	0.04729382	0.4620945	0.4641015	0.02462935	0.02619495	0.4864192	0.4852003	0.06127917	0.4501161
0.05	0.5	1	0.5	0.2434781	0.2438252	0.2697341	0.2694395	0.02681352	0.02522511	0.4863986	0.4880396	0.1559896	0.3572751
0.05	0.5	1	0.8	0.3913213	0.3892484	0.1229626	0.1222997	0.02561108	0.02556899	0.4886728	0.4859791	0.2266591	0.284889
0.05	0.5	1	1	0.4855718	0.4873287	0.02659457	0.02510073	0.02659457	0.02510073	0.4855718	0.4873287	0.2743301	0.2380992
0.1	0.01	0	0	0.09884857	0.09966028	0.00849793	0.009269559	0.09884857	0.09966028	0.00849793	0.009269559	0.09966028	0.009269559
0.1	0.01	0	0.05	0.09981864	0.1004198	0.008707328	0.008587088	0.09917736	0.1001092	0.009348604	0.008897706	0.1001092	0.008897706
0.1	0.01	0	0.1	0.1003036	0.1003837	0.00832607	0.007835122	0.09936177	0.09931167	0.009267887	0.00890719	0.09931167	0.00890719
0.1	0.01	0	0.5	0.1042564	0.1046773	0.004859622	0.004599106	0.1000381	0.09991784	0.009077974	0.00935853	0.09993788	0.00933849
0.1	0.01	0	0.8	0.1072184	0.1074388	0.001843928	0.002024312	0.0998126	0.100484	0.009249702	0.008979126	0.1005742	0.008888933
0.1	0.01	0	1	0.1078673	0.1075366	0	0	0.09859691	0.09876729	0.009270395	0.008769292	0.09882742	0.00870916
0.1	0.01	0.05	0	0.09383923	0.09432015	0.01410694	0.0136661	0.09896903	0.09902915	0.008977146	0.008957108	0.0986384	0.009347854
0.1	0.01	0.05	0.05	0.09321202	0.09409383	0.0136882	0.01304688	0.09756098	0.0984929	0.009339239	0.008647814	0.09817223	0.008968475
0.1	0.01	0.05	0.1	0.09576195	0.09423905	0.01291454	0.0135257	0.09976956	0.0985773	0.008906923	0.009187456	0.0981064	0.00965835
0.1	0.01	0.05	0.5	0.09937583	0.0986044	0.00981836	0.00942763	0.099997	0.09945598	0.009197199	0.008576037	0.0990352	0.008996824
0.1	0.01	0.05	0.8	0.1006161	0.1012072	0.007233382	0.006812603	0.09882282	0.09885288	0.0090267	0.009166959	0.09834193	0.009677904
0.1	0.01	0.05	1	0.101617	0.102709	0.005079346	0.005249659	0.0980404	0.0992927	0.008655927	0.008665945	0.09878176	0.009176885
0.1	0.01	0.1	0	0.0918809	0.08960667	0.01872483	0.01828401	0.1018895	0.09915443	0.008716212	0.00873625	0.09831286	0.009577815
0.1	0.01	0.1	0.05	0.09066039	0.09015933	0.01864916	0.01790761	0.1006614	0.09921836	0.008648161	0.008848582	0.09845676	0.009610181
0.1	0.01	0.1	0.1	0.0900585	0.0907998	0.01875301	0.01786144	0.09974555	0.0998858	0.009065956	0.008775445	0.09907437	0.009586873
0.1	0.01	0.1	0.5	0.09327323	0.0934235	0.01474581	0.01450538	0.0990333	0.09848234	0.008985725	0.009446531	0.09762084	0.01030804
0.1	0.01	0.1	0.8	0.09666817	0.0957563	0.01211484	0.01177414	0.0992234	0.09866226	0.009559597	0.00886818	0.09778045	0.009749987
0.1	0.01	0.1	1	0.09793138	0.09810168	0.009757075	0.009356374	0.09827198	0.09865264	0.009416479	0.00880541	0.09789131	0.009566742
0.1	0.01	0.5	0	0.04981714	0.05023796	0.05915535	0.05645008	0.0995942	0.09783077	0.009378288	0.008857272	0.09315165	0.0135364
0.1	0.01	0.5	0.05	0.04942985	0.05075252	0.05844807	0.05817752	0.09850899	0.1003227	0.009368925	0.008607387	0.09586364	0.01306639
0.1	0.01	0.5	0.1	0.0505672	0.04981561	0.05755201	0.05838377	0.09912013	0.09906	0.008999078	0.009139375	0.09423979	0.01395959
0.1	0.01	0.5	0.5	0.0539639	0.05271172	0.05300222	0.05213071	0.09817082	0.09601707	0.008795304	0.008825356	0.09191994	0.01292249
0.1	0.01	0.5	0.8	0.05665615	0.05569417	0.05002255	0.05196653	0.09779047	0.09846185	0.00888822	0.009198858	0.09410291	0.01355779
0.1	0.01	0.5	1	0.0599996	0.0589373	0.04919626	0.04924637	0.09984567	0.09970536	0.009350196	0.008478313	0.09554638	0.0126373
0.1	0.01	0.8	0	0.01978352	0.01925236	0.08760273	0.08900581	0.09837643	0.09901784	0.009009822	0.009240329	0.09196232	0.01629585
0.1	0.01	0.8	0.05	0.02016893	0.02013887	0.0863767	0.08679752	0.09718757	0.09837987	0.009358061	0.008556514	0.09159678	0.01533961
0.1	0.01	0.8	0.1	0.02085379	0.02106423	0.08789458	0.08701273	0.09939874	0.0992885	0.009349634	0.008788456	0.09222367	0.01585329
0.1	0.01	0.8	0.5	0.02494486	0.02412272	0.08381793	0.08544215	0.09936836	0.1005013	0.009394426	0.009063565	0.09333266	0.0162322
0.1	0.01	0.8	0.8	0.02686104	0.02753231	0.08015229	0.08117423	0.09804629	0.09953912	0.008967037	0.009167418	0.0924256	0.01628093
0.1	0.01	0.8	1	0.02960068	0.02821785	0.07947292	0.07903202	0.09958415	0.09791072	0.009489453	0.009339145	0.090736	0.01651385
0.1	0.01	1	0	0	0	0.1064239	0.1094199	0.09735568	0.1003717	0.009068227	0.009048187	0.09217527	0.01724466
0.1	0.01	1	0.05	0.000480919	0.000420804	0.1069242	0.1061227	0.09803725	0.0972257	0.009367893	0.009317797	0.08896993	0.01757357
0.1	0.01	1	0.1	0.000761515	0.000681356	0.1058406	0.1081552	0.09801505	0.0996483	0.008587088	0.009188285	0.0908007	0.01803589
0.1	0.01	1	0.5	0.004719202	0.004148089	0.1043034	0.1034718	0.09998497	0.09879265	0.009037623	0.008827213	0.08967487	0.01794499
0.1	0.01	1	0.8	0.006822348	0.007453491	0.09981066	0.1000311	0.09801741	0.09798736	0.008615594	0.00949719	0.09020327	0.01728128
0.1	0.01	1	1	0.0091063	0.008845834	0.09965839	0.099438	0.09965839	0.099438	0.0091063	0.008845834	0.09041184	0.01787199
0.1	0.05	0	0	0.09418848	0.09531987	0.04402331	0.04620529	0.09418848	0.09531987	0.04402331	0.04620529	0.09531987	0.04620529
0.1	0.05	0	0.05	0.09660733	0.09780961	0.04246398	0.04309038	0.09441492	0.09574855	0.04465639	0.04515145	0.09581927	0.04508073
0.1	0.05	0	0.1	0.09937355	0.0997575	0.0411943	0.04084066	0.09481661	0.0955138	0.04575124	0.04508437	0.09571587	0.04488229
0.1	0.05	0	0.5	0.118123	0.119335	0.02254386	0.02276607	0.09652853	0.09697294	0.04413829	0.04512812	0.09791227	0.04418879
0.1	0.05	0	0.8	0.1310765	0.1331475	0.008465673	0.008879864	0.09500141	0.0967794	0.04454075	0.04524791	0.09835536	0.04367196
0.1	0.05	0	1	0.1402387	0.1398449	0	0	0.09441146	0.09494668	0.04582727	0.04489821	0.0969664	0.04287849
0.1	0.05	0.05	0	0.09063899	0.09113417	0.04960941	0.05041788	0.09515629	0.0958839	0.04509211	0.04566815	0.09567168	0.04588037
0.1	0.05	0.05	0.05	0.0925578	0.09313369	0.04809247	0.04851681	0.09496242	0.09554842	0.04568784	0.04610209	0.09557873	0.04607177
0.1	0.05	0.05	0.1	0.09787243	0.09562969	0.04568323	0.04511749	0.09806437	0.09562969	0.04549128	0.04511749	0.09551856	0.04522862
0.1	0.05	0.05	0.5	0.1116488	0.1131744	0.02720752	0.02706607	0.09462518	0.09527177	0.04423116	0.04496868	0.09618105	0.04405941
0.1	0.05	0.05	0.8	0.1263415	0.1258165	0.01402336	0.01422528	0.0949429	0.09549819	0.04542196	0.04454361	0.09679048	0.04325132
0.1	0.05	0.05	1	0.1350088	0.134302	0.004674973	0.004715362	0.09437792	0.09456976	0.04530584	0.04444759	0.09633676	0.04268059
0.1	0.05	0.1	0	0.08692579	0.08589577	0.05428822	0.05465176	0.0967312	0.0955093	0.04448282	0.04503822	0.09473174	0.04581579
0.1	0.05	0.1	0.05	0.08873192	0.08775174	0.05184871	0.05202049	0.09612878	0.09484544	0.04445185	0.04492679	0.09444124	0.04533099
0.1	0.05	0.1	0.1	0.090409	0.09130733	0.04892401	0.05126575	0.09527414	0.09651567	0.04405887	0.04605741	0.09626332	0.04630975
0.1	0.05	0.1	0.5	0.1093227	0.1090904	0.03181676	0.03188748	0.09588474	0.09670314	0.04525477	0.0442747	0.09719823	0.04377962
0.1	0.05	0.1	0.8	0.1212115	0.1215146	0.01886163	0.01916471	0.09461125	0.09502546	0.04546189	0.04565384	0.0963489	0.0443304
0.1	0.05	0.1	1	0.1294914	0.1309763	0.00949543	0.009162079	0.09419668	0.09417647	0.04479014	0.04596192	0.095621	0.0445174
0.1	0.05	0.5	0	0.04924292	0.04708128	0.0935161	0.09339488	0.09728381	0.09503126	0.04547521	0.0454449	0.09235447	0.0481217
0.1	0.05	0.5	0.05	0.05028435	0.04968837	0.08919462	0.09113407	0.09447761	0.0952352	0.04500136	0.04558724	0.09269978	0.04812267
0.1	0.05	0.5	0.1	0.05232406	0.05197086	0.08731104	0.08790643	0.09506125	0.0946576	0.04457384	0.04521969	0.09275032	0.04712697
0.1	0.05	0.5	0.5	0.07162048	0.06926713	0.06926713	0.07137807	0.09608314	0.09443681	0.04480446	0.04620839	0.0935884	0.0470568
0.1	0.05	0.5	0.8	0.08457445	0.08311035	0.05536315	0.05694841	0.09416683	0.0953886	0.04577077	0.04467017	0.0946212	0.04543756
0.1	0.05	0.5	1	0.09320159	0.09269643	0.04844462	0.04712111	0.09565665	0.0939088	0.04598955	0.04590873	0.09351479	0.04630275
0.1	0.05	0.8	0	0.01867243	0.02014683	0.1213052	0.1223655	0.09514961	0.09730063	0.04482797	0.04521172	0.0929279	0.04958444
0.1	0.05	0.8	0.05	0.02115884	0.02088615	0.1197419	0.1189339	0.09475523	0.09368467	0.04614546	0.04613536	0.09041237	0.04940765
0.1	0.05	0.8	0.1	0.02318791	0.02272314	0.1172934	0.1184452	0.09506537	0.09503506	0.04541597	0.04613333	0.09166044	0.04950795
0.1	0.05	0.8	0.5	0.04221796	0.04106656	0.0978285	0.0999899	0.0945763	0.0963135	0.04547015	0.04474296	0.093132	0.04792445
0.1	0.05	0.8	0.8	0.05591856	0.05585797	0.08640766	0.08551894	0.09594118	0.09592098	0.04638504	0.04545592	0.09334572	0.04803119
0.1	0.05	0.8	1	0.06472394	0.06331031	0.07797165	0.07822408	0.0967022	0.09755039	0.04599338	0.04398401	0.09514722	0.04638717
0.1	0.05	1	0	0	0	0.1408818	0.1397909	0.09603555	0.09448008	0.04484622	0.04531084	0.08958133	0.05020959
0.1	0.05	1	0.05	0.002324171	0.002243331	0.139905	0.1377728	0.09705942	0.09395715	0.04516977	0.04605901	0.09015764	0.04985853
0.1	0.05	1	0.1	0.004736226	0.004221199	0.1351894	0.1366739	0.09496688	0.0955223	0.0449588	0.04537284	0.09091735	0.04997778
0.1	0.05	1	0.5	0.02278992	0.02353713	0.116161	0.1186651	0.09439087	0.09612763	0.04456	0.04607462	0.09203817	0.05016408
0.1	0.05	1	0.8	0.0364861	0.03529447	0.1047019	0.1037829	0.09512845	0.09466392	0.04605954	0.04441348	0.09148287	0.04759452
0.1	0.05	1	1	0.04577646	0.04482678	0.0956042	0.0958972	0.0956042	0.0958972	0.04577646	0.04482678	0.09380588	0.0469181
0.1	0.1	0	0	0.09149453	0.09041272	0.09236202	0.0901984	0.09149453	0.09041272	0.09236202	0.0901984	0.09041272	0.0901984
0.1	0.1	0	0.05	0.09622235	0.09449735	0.08635208	0.08673995	0.09179247	0.09028182	0.09078197	0.09095549	0.09063907	0.09059824
0.1	0.1	0	0.1	0.0997439	0.0997031	0.08150106	0.08110314	0.09074492	0.09065309	0.09050005	0.09015315	0.09143872	0.08936752
0.1	0.1	0	0.5	0.1356769	0.135636	0.0450826	0.04581814	0.08902101	0.08992001	0.09173843	0.09153412	0.0943537	0.08710043
0.1	0.1	0	0.8	0.1642674	0.164951	0.01769081	0.01805809	0.09119847	0.09285124	0.09075977	0.09015783	0.09963578	0.0833733
0.1	0.1	0	1	0.1816142	0.1822669	0	0	0.09060314	0.09059294	0.09101108	0.09167398	0.0988537	0.08341322
0.1	0.1	0.05	0	0.08470929	0.08733032	0.09512203	0.09711075	0.08943123	0.0917973	0.09040009	0.09264377	0.0917769	0.09266417
0.1	0.1	0.05	0.05	0.09199955	0.0912339	0.09089703	0.09149933	0.09148912	0.09117266	0.09140745	0.09156058	0.09165246	0.09108078
0.1	0.1	0.05	0.1	0.09356194	0.09568348	0.08757471	0.08621815	0.08969625	0.09028784	0.0914404	0.0916138	0.09098142	0.09092022
0.1	0.1	0.05	0.5	0.1311489	0.1318018	0.04923184	0.05008875	0.08999653	0.0912717	0.09038418	0.09061882	0.09535225	0.08653827
0.1	0.1	0.05	0.8	0.1592567	0.1591037	0.02257173	0.02303071	0.09031751	0.09203105	0.09151087	0.09010332	0.0985792	0.08355517
0.1	0.1	0.05	1	0.1775103	0.1764604	0.004403356	0.004586829	0.09114538	0.09077844	0.09076824	0.09026879	0.09881048	0.08223674
0.1	0.1	0.1	0	0.08185638	0.08233567	0.09848871	0.1012523	0.09060594	0.09153393	0.08973914	0.092054	0.09144215	0.09214579
0.1	0.1	0.1	0.05	0.08661337	0.08673573	0.0970653	0.0956887	0.09097769	0.09154872	0.09270098	0.09087572	0.09189542	0.09052902
0.1	0.1	0.1	0.1	0.09073936	0.0900558	0.09085159	0.09035167	0.09086179	0.090066	0.09072916	0.09034147	0.09110664	0.08930084
0.1	0.1	0.1	0.5	0.1289947	0.1260153	0.05589568	0.05544672	0.09205747	0.09036366	0.09283295	0.09109832	0.09480225	0.08665973
0.1	0.1	0.1	0.8	0.1552948	0.1546116	0.02697853	0.02752911	0.09021391	0.09052999	0.09205938	0.09161076	0.09723893	0.08490181
0.1	0.1	0.1	1	0.1728758	0.1728044	0.0089795	0.008806033	0.0905399	0.08992765	0.0913154	0.09168274	0.09792757	0.08368282
0.1	0.1	0.5	0	0.04581883	0.04519607	0.1356086	0.1358434	0.09094343	0.08976937	0.09048402	0.09127012	0.08977958	0.09125992
0.1	0.1	0.5	0.05	0.04995713	0.04954881	0.1320587	0.1310583	0.09154383	0.08998203	0.09047201	0.09062513	0.0904618	0.09014536
0.1	0.1	0.5	0.1	0.05509785	0.05442406	0.1258052	0.128092	0.09002277	0.0922279	0.09088032	0.0902882	0.0938205	0.0886956
0.1	0.1	0.5	0.5	0.09018735	0.08996286	0.09194253	0.0907282	0.0907384	0.0905241	0.09139149	0.09016695	0.09509572	0.08559533
0.1	0.1	0.5	0.8	0.1173023	0.1203808	0.06308042	0.06110279	0.09085905	0.09085905	0.08952363	0.09062459	0.09656768	0.08491595
0.1	0.1	0.5	1	0.1368127	0.1374958	0.04451332	0.04559404	0.09014814	0.09232997	0.09117788	0.09075987	0.1007106	0.08237921
0.1	0.1	0.8	0	0.01787626	0.01788646	0.1647818	0.1643025	0.09078857	0.09049285	0.09186951	0.09169615	0.09057443	0.09161457
0.1	0.1	0.8	0.05	0.02297714	0.02262019	0.1578926	0.1573725	0.09037877	0.09030738	0.09049095	0.08968528	0.09054195	0.08945071
0.1	0.1	0.8	0.1	0.02666912	0.02800563	0.1550869	0.1546992	0.09110757	0.09147486	0.09064847	0.09123	0.0929032	0.08980167
0.1	0.1	0.8	0.5	0.06449442	0.06504513	0.1181582	0.1190658	0.09170364	0.09077559	0.09094896	0.09333537	0.09594615	0.0881648
0.1	0.1	0.8	0.8	0.09223846	0.0914425	0.09002408	0.09107515	0.09016695	0.09092208	0.0920956	0.09159558	0.09770807	0.08480958
0.1	0.1	0.8	1	0.109284	0.1107835	0.07176448	0.07306001	0.08982036	0.09165655	0.0912281	0.092187	0.1008273	0.08301625
0.1	0.1	1	0	0	0	0.1812897	0.180688	0.0903695	0.09056327	0.09092022	0.09012473	0.09062446	0.09006354
0.1	0.1	1	0.05	0.004133497	0.004705042	0.1772505	0.1791386	0.0910594	0.0923964	0.09032456	0.09144723	0.09208002	0.09176363
0.1	0.1	1	0.1	0.009277762	0.008696627	0.1743506	0.1714653	0.09147262	0.08946413	0.0921557	0.09069777	0.08987195	0.09028996
0.1	0.1	1	0.5	0.04422151	0.0467015	0.1364304	0.1372061	0.09016778	0.09189255	0.09048416	0.09201502	0.09590341	0.08800416
0.1	0.1	1	0.8	0.07491637	0.07438607	0.1094579	0.1079485	0.0916925	0.0905809	0.09268173	0.0917537	0.09804601	0.08428857
0.1	0.1	1	1	0.09149166	0.090859	0.09114472	0.09066512	0.09114472	0.09066512	0.09149166	0.090859	0.09885916	0.08266495
0.1	0.5	0	0	0.05234807	0.05246999	0.4731499	0.4743136	0.05234807	0.05246999	0.4731499	0.4743136	0.05246999	0.4743136
0.1	0.5	0	0.05	0.07615057	0.0761284	0.4522923	0.4507294	0.05214153	0.05261816	0.4763013	0.4742396	0.0639687	0.4628891
0.1	0.5	0	0.1	0.09970629	0.09868662	0.4256137	0.4287282	0.05221391	0.05198116	0.4731061	0.4754336	0.07461347	0.4528013
0.1	0.5	0	0.5	0.2932588	0.2892458	0.2339397	0.2376201	0.05352135	0.0517809	0.4736772	0.4750851	0.1655858	0.3612802
0.1	0.5	0	0.8	0.4306498	0.4295392	0.09415501	0.0964317	0.05231945	0.0522306	0.4724854	0.4737403	0.2313006	0.2946703
0.1	0.5	0	1	0.5285904	0.5275828	0	0	0.05301738	0.05233086	0.475573	0.4752519	0.2784631	0.2491197
0.1	0.5	0.05	0	0.04947775	0.05030847	0.47669	0.4752833	0.05203637	0.05312185	0.4741313	0.4724699	0.0541741	0.4714177
0.1	0.5	0.05	0.05	0.07241108	0.074118	0.4556035	0.4496847	0.05141818	0.05167311	0.4765964	0.4721295	0.0642755	0.4595272
0.1	0.5	0.05	0.1	0.09692826	0.09742692	0.4256222	0.4310521	0.05275814	0.0531349	0.4697923	0.4753441	0.075497	0.452982
0.1	0.5	0.05	0.5	0.2872191	0.286332	0.2393307	0.2395525	0.05393119	0.05193538	0.4726186	0.4739492	0.1650756	0.360809
0.1	0.5	0.05	0.8	0.4284668	0.4336056	0.0979045	0.09818198	0.05267598	0.0534973	0.4736953	0.4782903	0.2351218	0.2966659
0.1	0.5	0.05	1	0.5243244	0.5236265	0.002614698	0.002803045	0.05182863	0.05432145	0.4751105	0.472108	0.2794292	0.2470003
0.1	0.5	0.1	0	0.04683849	0.04711537	0.4798702	0.4803354	0.05229873	0.05249809	0.47441	0.4749527	0.0547575	0.4726932
0.1	0.5	0.1	0.05	0.07119648	0.0707418	0.4560123	0.4573986	0.05299813	0.05267652	0.4742107	0.4754638	0.06646114	0.4616792
0.1	0.5	0.1	0.1	0.09608427	0.09487823	0.4329878	0.4326448	0.05380675	0.05314288	0.4752653	0.4743801	0.07754014	0.4499828
0.1	0.5	0.1	0.5	0.2809962	0.283766	0.2443248	0.2412005	0.05203798	0.05211553	0.473283	0.472851	0.1633817	0.3615847
0.1	0.5	0.1	0.8	0.4275742	0.4294911	0.09760557	0.09995457	0.0539163	0.05322933	0.4712635	0.4762163	0.2353437	0.294102
0.1	0.5	0.1	1	0.5202253	0.5223543	0.004890003	0.004756941	0.05347955	0.05217112	0.4716358	0.4749401	0.2787191	0.2483922
0.1	0.5	0.5	0	0.0263665	0.02705307	0.4968994	0.499856	0.0528548	0.05368533	0.4704111	0.4732238	0.06455971	0.4623494
0.1	0.5	0.5	0.05	0.04969433	0.05042529	0.4788132	0.476864	0.0525628	0.05295043	0.4759447	0.4743388	0.07503433	0.4522549
0.1	0.5	0.5	0.1	0.07250277	0.07518272	0.4533112	0.4510742	0.05293466	0.05191584	0.4728793	0.4743411	0.08488372	0.4413732
0.1	0.5	0.5	0.5	0.2621988	0.262929	0.2654518	0.2623315	0.05286685	0.05230255	0.4747837	0.472958	0.1750869	0.3501737
0.1	0.5	0.5	0.8	0.4034981	0.4032433	0.1205166	0.1192982	0.05128603	0.05106449	0.4727287	0.471477	0.2405569	0.2819845
0.1	0.5	0.5	1	0.4978194	0.500155	0.0258905	0.02714131	0.05147108	0.05340816	0.4722388	0.4738881	0.2862899	0.2410064
0.1	0.5	0.8	0	0.01077486	0.01038688	0.5145328	0.5179914	0.05335329	0.0523667	0.4719543	0.4760115	0.0704024	0.4579758
0.1	0.5	0.8	0.05	0.03384042	0.0343172	0.4915732	0.49307	0.05222424	0.05135938	0.4731893	0.4760279	0.08046525	0.446922
0.1	0.5	0.8	0.1	0.05634379	0.05718425	0.4695943	0.4688312	0.05225209	0.05308149	0.473686	0.472934	0.09141075	0.4346047
0.1	0.5	0.8	0.5	0.2473919	0.2486212	0.2783463	0.2788336	0.05417857	0.05237336	0.4715596	0.4750814	0.183124	0.3443307
0.1	0.5	0.8	0.8	0.3897832	0.3905144	0.1366784	0.1376865	0.05209222	0.05191496	0.4743693	0.476286	0.2490832	0.2791177
0.1	0.5	0.8	1	0.4851174	0.4835887	0.04277026	0.04138557	0.05323851	0.05155473	0.4746491	0.4734195	0.293554	0.2314202
0.1	0.5	1	0	0	0	0.5239378	0.5282155	0.05198706	0.05280715	0.4719507	0.4754084	0.0746171	0.4535984
0.1	0.5	1	0.05	0.02324294	0.02351977	0.5036376	0.5031504	0.05248763	0.05245441	0.4743929	0.4742157	0.08524256	0.4414276
0.1	0.5	1	0.1	0.04713398	0.04712291	0.4814819	0.4783817	0.05317936	0.05133031	0.4754365	0.4741743	0.09689206	0.4286126
0.1	0.5	1	0.5	0.2384409	0.2356592	0.2882569	0.2900412	0.05344002	0.05240934	0.4732578	0.4732911	0.1877937	0.3379067
0.1	0.5	1	0.8	0.3809909	0.3797177	0.1477775	0.1463714	0.05294215	0.05339607	0.4758262	0.4726931	0.2537725	0.2723166
0.1	0.5	1	1	0.4737396	0.4779585	0.05327383	0.05265373	0.05327383	0.05265373	0.4737396	0.4779585	0.3014606	0.2291517
0.5	0.01	0	0	0.4971466	0.5004596	0.005050352	0.005141258	0.4971466	0.5004596	0.005050352	0.005141258	0.5004596	0.005141258
0.5	0.01	0	0.05	0.4971871	0.4983688	0.004625936	0.005009747	0.4969043	0.4981264	0.004908744	0.005252154	0.4981264	0.005252154
0.5	0.01	0	0.1	0.4989998	0.4954437	0.004606805	0.00443506	0.4985553	0.494878	0.005051321	0.005000808	0.4948881	0.004990706
0.5	0.01	0	0.5	0.4981576	0.4994296	0.002735799	0.002432943	0.495543	0.4969058	0.005350455	0.004956742	0.496926	0.004936552
0.5	0.01	0	0.8	0.5012373	0.5014999	0.001262562	0.00099995	0.4974698	0.4976112	0.005030049	0.004888642	0.4976112	0.004888642
0.5	0.01	0	1	0.5051097	0.5026861	0	0	0.5003332	0.4978289	0.004776427	0.004857212	0.4978491	0.004837016
0.5	0.01	0.05	0	0.476304	0.4731816	0.02864736	0.02990037	0.5000909	0.4979487	0.004860451	0.005133283	0.4862169	0.01686506
0.5	0.01	0.05	0.05	0.4747603	0.4713358	0.02851774	0.03031589	0.4982877	0.4966411	0.004990353	0.005010557	0.4853168	0.01633482
0.5	0.01	0.05	0.1	0.4741255	0.4751154	0.02895037	0.02929382	0.4982373	0.4991565	0.00483853	0.005252684	0.4863885	0.01802075
0.5	0.01	0.05	0.5	0.4740869	0.4745311	0.02701339	0.0267913	0.4962246	0.4962952	0.004875734	0.005027155	0.4837677	0.01755466
0.5	0.01	0.05	0.8	0.4764469	0.477053	0.0270131	0.02545737	0.4983786	0.4975906	0.005081373	0.004919739	0.4847306	0.01777975
0.5	0.01	0.05	1	0.4744643	0.4785335	0.02569721	0.02509138	0.4950221	0.4989398	0.005139441	0.00468507	0.4863083	0.01731659
0.5	0.01	0.1	0	0.4493143	0.4444265	0.05489689	0.05422027	0.4992022	0.4937287	0.005008988	0.004918099	0.4693401	0.02930662
0.5	0.01	0.1	0.05	0.4493671	0.4471731	0.05342338	0.05457597	0.4975128	0.49634	0.005277632	0.005409067	0.4729243	0.02882477
0.5	0.01	0.1	0.1	0.4460834	0.4493468	0.05514412	0.05412369	0.4960243	0.4983784	0.005203229	0.005092092	0.4735444	0.02992614
0.5	0.01	0.1	0.5	0.4520083	0.4506139	0.0509271	0.05253372	0.4980751	0.4981357	0.004860304	0.005011873	0.4739655	0.02918203
0.5	0.01	0.1	0.8	0.4538207	0.4506275	0.05050423	0.0508478	0.4988986	0.496534	0.005426325	0.004941291	0.4725753	0.02889998
0.5	0.01	0.1	1	0.452747	0.452535	0.04980166	0.04951904	0.4973605	0.497522	0.005188094	0.004532012	0.4726212	0.02943284
0.5	0.01	0.5	0	0.2506238	0.2503511	0.2548669	0.2537253	0.5004193	0.4992171	0.005071475	0.004859322	0.3758549	0.1282214
0.5	0.01	0.5	0.05	0.2482803	0.2478459	0.2556643	0.253038	0.4987525	0.4960352	0.005192077	0.004848632	0.3726881	0.1281958
0.5	0.01	0.5	0.1	0.247385	0.2495255	0.2519587	0.2515246	0.4943157	0.4956787	0.005028068	0.00537135	0.3736925	0.1273575
0.5	0.01	0.5	0.5	0.2508863	0.2497349	0.2523105	0.2508358	0.4984294	0.4956315	0.004767436	0.004939144	0.3726377	0.1279329
0.5	0.01	0.5	0.8	0.2528224	0.2552055	0.2484399	0.2483793	0.4961729	0.4984651	0.005089367	0.005119661	0.3752701	0.1283147
0.5	0.01	0.5	1	0.2529396	0.2510809	0.2476564	0.2493636	0.4953128	0.4953936	0.005283255	0.005050913	0.3737474	0.1266971
0.5	0.01	0.8	0	0.1003041	0.09700068	0.4027114	0.4033883	0.4976412	0.4954692	0.005374335	0.004919739	0.3013769	0.199012
0.5	0.01	0.8	0.05	0.1012639	0.09941503	0.4025298	0.4009942	0.4986714	0.4954687	0.005122299	0.004940442	0.3000232	0.2003859
0.5	0.01	0.8	0.1	0.09918533	0.1013787	0.4002183	0.4033618	0.4949058	0.4995654	0.004497857	0.005175063	0.3025896	0.2021509
0.5	0.01	0.8	0.5	0.1011196	0.101736	0.4010125	0.4000829	0.4969584	0.4967968	0.005173703	0.00502213	0.3009034	0.2009155
0.5	0.01	0.8	0.8	0.1035726	0.10227	0.3993457	0.4002747	0.4975866	0.4976977	0.00533161	0.004846918	0.2998627	0.202682
0.5	0.01	0.8	1	0.1058649	0.1054508	0.3943523	0.3954228	0.4951875	0.4958541	0.005029643	0.005019543	0.3023542	0.1985194
0.5	0.01	1	0	0	0	0.5025599	0.5022872	0.4977229	0.4972079	0.004836967	0.00507932	0.2529764	0.2493108
0.5	0.01	1	0.05	0.000353443	0.000353443	0.5004847	0.4995052	0.4957284	0.4947993	0.005109769	0.005059277	0.2511058	0.2487529
0.5	0.01	1	0.1	0.000454536	0.000535343	0.5031414	0.5024747	0.4990505	0.4979394	0.004545363	0.005070605	0.2522272	0.2507828
0.5	0.01	1	0.5	0.0026567	0.002353654	0.4998434	0.5017021	0.4972978	0.4993485	0.005202283	0.004707308	0.2527703	0.2512854
0.5	0.01	1	0.8	0.003989415	0.003979316	0.4992627	0.4999091	0.4982729	0.4987577	0.004979194	0.005130691	0.2535753	0.2503131
0.5	0.01	1	1	0.004696021	0.004988891	0.4978893	0.4994547	0.4978893	0.4994547	0.004696021	0.004988891	0.252959	0.2514845
0.5	0.05	0	0	0.4900108	0.4890755	0.02603176	0.02576902	0.4900108	0.4890755	0.02603176	0.02576902	0.4890755	0.02576902
0.5	0.05	0	0.05	0.4878713	0.4909745	0.02424682	0.02419423	0.4865985	0.489586	0.02551965	0.02558277	0.4896175	0.02555121
0.5	0.05	0	0.1	0.490789	0.4898427	0.02283816	0.02319566	0.4883075	0.4873507	0.02531965	0.02568767	0.4874243	0.02561406
0.5	0.05	0	0.5	0.5031413	0.5000368	0.0122915	0.01250197	0.490492	0.4874507	0.02494081	0.02508813	0.4877348	0.024804
0.5	0.05	0	0.8	0.5039007	0.508937	0.005267585	0.005425297	0.483987	0.4887288	0.02518137	0.02563348	0.4892335	0.0251288
0.5	0.05	0	1	0.511069	0.5136586	0	0	0.4859414	0.4876046	0.02512764	0.026054	0.4881836	0.02547503
0.5	0.05	0.05	0	0.4613548	0.4615652	0.0494305	0.05075566	0.4856494	0.4870797	0.02513593	0.02524111	0.4756266	0.03669426
0.5	0.05	0.05	0.05	0.464126	0.4642417	0.04904592	0.04924589	0.4880595	0.4875228	0.02511235	0.02596487	0.4756507	0.03783693
0.5	0.05	0.05	0.1	0.4650202	0.4661552	0.04656613	0.04724922	0.4864379	0.4879933	0.02514844	0.02541117	0.4774631	0.03594136
0.5	0.05	0.05	0.5	0.4743232	0.4750597	0.03734994	0.0375288	0.484918	0.486675	0.02675518	0.0259135	0.475691	0.03689753
0.5	0.05	0.05	0.8	0.4827383	0.4811719	0.02940373	0.02882553	0.4867331	0.4856083	0.02540894	0.02438922	0.4751482	0.03484925
0.5	0.05	0.05	1	0.4892924	0.4880916	0.02451202	0.02432242	0.4875965	0.4865958	0.02620796	0.02581821	0.4756618	0.03675224
0.5	0.05	0.1	0	0.440855	0.4361529	0.07387732	0.07607587	0.4887811	0.4853729	0.02595121	0.02685587	0.4631981	0.04903064
0.5	0.05	0.1	0.05	0.4404324	0.4407791	0.07265774	0.07252117	0.4868678	0.4877188	0.02622234	0.02558149	0.4661085	0.04719181
0.5	0.05	0.1	0.1	0.4421171	0.4392977	0.07063353	0.07166453	0.4874703	0.4851453	0.02528037	0.0258169	0.4623582	0.04860395
0.5	0.05	0.1	0.5	0.4495251	0.4487458	0.06193264	0.06150087	0.4858464	0.4842351	0.02561132	0.0260115	0.4621096	0.04813707
0.5	0.05	0.1	0.8	0.455094	0.4603505	0.05370002	0.05280643	0.4835736	0.4883254	0.02522051	0.02483153	0.466469	0.0466879
0.5	0.05	0.1	1	0.4648555	0.4635708	0.0476386	0.04848102	0.4872111	0.4860001	0.025283	0.0260517	0.4651398	0.04691202
0.5	0.05	0.5	0	0.2414529	0.2420526	0.2705392	0.2713703	0.4869243	0.486472	0.02506785	0.02695083	0.3727041	0.1407187
0.5	0.05	0.5	0.05	0.2461066	0.2460013	0.2665208	0.2671942	0.487299	0.487741	0.02532831	0.02545458	0.3756524	0.1375431
0.5	0.05	0.5	0.1	0.2463236	0.2470183	0.2645662	0.2666505	0.4851627	0.4868048	0.02572713	0.02686401	0.3762329	0.1374359
0.5	0.05	0.5	0.5	0.2567496	0.253288	0.2541613	0.2572442	0.485438	0.4838177	0.02547295	0.02671451	0.3731929	0.1373393
0.5	0.05	0.5	0.8	0.2640668	0.2650659	0.2486275	0.2497213	0.486885	0.4885888	0.0258093	0.02619844	0.3765802	0.138207
0.5	0.05	0.5	1	0.2687887	0.2686203	0.2461896	0.2420109	0.4899899	0.4849901	0.02498842	0.02564103	0.3724264	0.1382047
0.5	0.05	0.8	0	0.09758792	0.09726182	0.4166921	0.4127684	0.4890862	0.4842157	0.02519382	0.02581446	0.3055973	0.2044328
0.5	0.05	0.8	0.05	0.09879066	0.09826395	0.4152726	0.4129762	0.4885387	0.4862738	0.02552461	0.02496629	0.3056211	0.205619
0.5	0.05	0.8	0.1	0.09988962	0.09960578	0.4133824	0.4131196	0.4883784	0.4873798	0.02489356	0.0253456	0.3080894	0.204636
0.5	0.05	0.8	0.5	0.1099979	0.1113871	0.4020522	0.4041044	0.4869501	0.4902231	0.02509998	0.02526836	0.3088929	0.2065986
0.5	0.05	0.8	0.8	0.1159385	0.1186842	0.3924826	0.3947443	0.4824583	0.487371	0.02596282	0.0260575	0.3085242	0.2049043
0.5	0.05	0.8	1	0.1236462	0.1228042	0.3919043	0.38881	0.4896277	0.4859967	0.02592277	0.02561755	0.3068422	0.204772
0.5	0.05	1	0	0	0	0.5135459	0.5132408	0.4870748	0.4881585	0.02647111	0.02508233	0.263396	0.2498448
0.5	0.05	1	0.05	0.001168372	0.001463096	0.5118732	0.508147	0.488011	0.4832533	0.02503053	0.02635678	0.2611469	0.2484632
0.5	0.05	1	0.1	0.002702674	0.002460801	0.5133714	0.5092911	0.4904144	0.485945	0.02565963	0.02580686	0.2613602	0.2503917
0.5	0.05	1	0.5	0.01283915	0.01295501	0.5001053	0.5004634	0.4873926	0.4878244	0.0255519	0.02559403	0.2626074	0.250811
0.5	0.05	1	0.8	0.02028086	0.02043865	0.4914743	0.4914743	0.4865197	0.4864882	0.02523537	0.02542471	0.2626203	0.2492926
0.5	0.05	1	1	0.02502498	0.02531952	0.4881818	0.486667	0.4881818	0.486667	0.02502498	0.02531952	0.2636933	0.2482933
0.5	0.1	0	0	0.4728143	0.4740218	0.05244383	0.05213365	0.4728143	0.4740218	0.05244383	0.05213365	0.4740218	0.05213365
0.5	0.1	0	0.05	0.4767659	0.4768986	0.04989552	0.04958595	0.4742341	0.4744331	0.05242733	0.05205143	0.4745547	0.05192982
0.5	0.1	0	0.1	0.4786907	0.4777032	0.04890985	0.04755617	0.4731983	0.4722885	0.05440222	0.05297087	0.472577	0.05268239
0.5	0.1	0	0.5	0.4974581	0.499784	0.02560723	0.02630501	0.4709205	0.4732797	0.05214483	0.05280937	0.4745755	0.05151351
0.5	0.1	0	0.8	0.5155372	0.5173208	0.01105609	0.01038032	0.4741821	0.4761319	0.05241118	0.05156923	0.4780485	0.0496527
0.5	0.1	0	1	0.5259796	0.5272772	0	0	0.4734437	0.4735435	0.05253585	0.05373363	0.4763162	0.05096099
0.5	0.1	0.05	0	0.4508845	0.4529573	0.07611732	0.0763501	0.4743726	0.4768223	0.05262925	0.05248515	0.4668352	0.06247229
0.5	0.1	0.05	0.05	0.4533327	0.454107	0.07350176	0.07287127	0.4737849	0.4751123	0.05304958	0.05186603	0.4655996	0.06137867
0.5	0.1	0.05	0.1	0.4557168	0.4576539	0.07089961	0.07212832	0.4731401	0.4765162	0.05347635	0.05326603	0.4669744	0.06280787
0.5	0.1	0.05	0.5	0.4770781	0.479064	0.04951627	0.04989349	0.4747592	0.4759686	0.05183509	0.05298895	0.4670594	0.0618981
0.5	0.1	0.05	0.8	0.4902341	0.4941869	0.03384857	0.0341586	0.4706247	0.4752309	0.05345794	0.05311469	0.4679452	0.06040038
0.5	0.1	0.05	1	0.5005154	0.4984317	0.02263231	0.0237739	0.4702023	0.4710446	0.05294541	0.05116099	0.4645387	0.05766694
0.5	0.1	0.1	0	0.4241505	0.4302844	0.09978188	0.09871896	0.4713841	0.4769534	0.05254825	0.05205	0.4571675	0.07183587
0.5	0.1	0.1	0.05	0.4265904	0.4291399	0.09835611	0.09685965	0.4719054	0.4731136	0.05304114	0.05288595	0.4530611	0.07293849
0.5	0.1	0.1	0.1	0.4292902	0.4353078	0.09391035	0.09297944	0.4709592	0.4752147	0.05224137	0.05307253	0.4554552	0.07283205
0.5	0.1	0.1	0.5	0.4505722	0.4500288	0.07416937	0.07416937	0.4715211	0.4723861	0.05322051	0.05181209	0.453999	0.07019917
0.5	0.1	0.1	0.8	0.4675302	0.4693347	0.05814237	0.05715709	0.4742832	0.4736079	0.05138935	0.05288387	0.4554079	0.0710838
0.5	0.1	0.1	1	0.477409	0.4777969	0.04713249	0.04701058	0.4714911	0.4739735	0.05305037	0.05083393	0.4565413	0.0682662
0.5	0.1	0.5	0	0.2369899	0.2349735	0.2873572	0.2904262	0.4722625	0.4716864	0.0520846	0.05371329	0.3739876	0.1514121
0.5	0.1	0.5	0.05	0.2400544	0.2382733	0.2860873	0.2863085	0.4732498	0.4731613	0.05289185	0.05142048	0.373761	0.1508209
0.5	0.1	0.5	0.1	0.2429488	0.2427272	0.2837875	0.2840868	0.4743719	0.4745825	0.05236443	0.05223145	0.3746966	0.1521173
0.5	0.1	0.5	0.5	0.262972	0.2648208	0.2633484	0.2632599	0.4740892	0.4767018	0.05223129	0.05137885	0.3767561	0.1513246
0.5	0.1	0.5	0.8	0.2796463	0.280079	0.2461912	0.2466018	0.4731195	0.4745953	0.05271801	0.05208553	0.3781694	0.1485114
0.5	0.1	0.5	1	0.286736	0.2908547	0.2383193	0.2362489	0.4716785	0.4729849	0.05337688	0.05411869	0.3765168	0.1505868
0.5	0.1	0.8	0	0.09621936	0.09617512	0.4305924	0.4304597	0.4753119	0.4745377	0.05149987	0.05209716	0.3128816	0.2137532
0.5	0.1	0.8	0.05	0.09511002	0.09817594	0.4303582	0.4279563	0.4731483	0.4746646	0.05231992	0.05146766	0.3144397	0.2116926
0.5	0.1	0.8	0.1	0.0993453	0.1016273	0.4264714	0.4210544	0.4722779	0.4707935	0.05353879	0.0518882	0.3135115	0.2091702
0.5	0.1	0.8	0.5	0.1215808	0.1209166	0.4058671	0.4040516	0.4751647	0.4726407	0.05228317	0.05232745	0.3149278	0.2100404
0.5	0.1	0.8	0.8	0.1367952	0.136087	0.3897274	0.392228	0.4741746	0.4760777	0.05234797	0.05223732	0.3167987	0.2115163
0.5	0.1	0.8	1	0.1479866	0.1471988	0.3811458	0.3784716	0.4762824	0.4726762	0.05284999	0.05299424	0.3154356	0.2102349
0.5	0.1	1	0	0	0	0.5246729	0.5274692	0.4706777	0.4749165	0.05399527	0.05255274	0.2768894	0.2505798
0.5	0.1	1	0.05	0.002669088	0.002635863	0.5226873	0.5235954	0.4735472	0.4738241	0.05180911	0.05240716	0.2747389	0.2514924
0.5	0.1	1	0.1	0.005197367	0.005286021	0.5209446	0.5206343	0.474124	0.4727831	0.052018	0.05313726	0.2734325	0.2524879
0.5	0.1	1	0.5	0.02613922	0.02740349	0.4987191	0.4974327	0.4723248	0.4702288	0.05253352	0.05460736	0.2765634	0.2482727
0.5	0.1	1	0.8	0.04222296	0.0422451	0.4834717	0.4819108	0.4727997	0.4713827	0.05289494	0.05277317	0.2751024	0.2490535
0.5	0.1	1	1	0.05307222	0.05422548	0.4733696	0.4750552	0.4733696	0.4750552	0.05307222	0.05422548	0.2796438	0.2496368
0.5	0.5	0	0	0.3337785	0.3331909	0.333547	0.3338497	0.3337785	0.3331909	0.333547	0.3338497	0.3331909	0.3338497
0.5	0.5	0	0.05	0.349415	0.3485232	0.3162588	0.3184704	0.3312941	0.3318292	0.3343797	0.3351644	0.3382321	0.3287615
0.5	0.5	0	0.1	0.3675273	0.3657454	0.3001372	0.3012063	0.3354538	0.332478	0.3322108	0.3344737	0.3424387	0.3245131
0.5	0.5	0	0.5	0.4967675	0.499112	0.1665246	0.1670219	0.3360507	0.3330847	0.3272414	0.3330492	0.3860117	0.2801222
0.5	0.5	0	0.8	0.5947815	0.6026004	0.06738015	0.06543428	0.3293826	0.3337697	0.3327791	0.334265	0.4208208	0.2472139
0.5	0.5	0	1	0.6649285	0.6685112	0	0	0.3313114	0.3345926	0.3336171	0.3339186	0.4460821	0.2224291
0.5	0.5	0.05	0	0.3181487	0.3115447	0.3459674	0.3521632	0.3349074	0.3284099	0.3292088	0.335298	0.3284276	0.3352802
0.5	0.5	0.05	0.05	0.3319095	0.3359151	0.3315728	0.3340186	0.3320868	0.3357556	0.3313956	0.3341782	0.341179	0.3287547
0.5	0.5	0.05	0.1	0.3530163	0.3446568	0.3158689	0.3177502	0.3345935	0.3299256	0.3342917	0.3324814	0.3410717	0.3213354
0.5	0.5	0.05	0.5	0.4833666	0.4850068	0.1817371	0.1821115	0.3336483	0.3318655	0.3314555	0.3352528	0.3871675	0.2799508
0.5	0.5	0.05	0.8	0.5812932	0.5825432	0.08356994	0.08305209	0.3333333	0.3299227	0.3315298	0.3356726	0.4188854	0.2467099
0.5	0.5	0.05	1	0.6541177	0.649583	0.01650277	0.01714296	0.3366173	0.3312468	0.3340032	0.3354792	0.4433162	0.2234097
0.5	0.5	0.1	0	0.3004398	0.298081	0.3689522	0.3654406	0.3340132	0.3319381	0.3353788	0.3315834	0.3312997	0.3322219
0.5	0.5	0.1	0.05	0.3186013	0.3166667	0.3483493	0.3521477	0.3345225	0.3329606	0.3324281	0.3358537	0.3384274	0.3303869
0.5	0.5	0.1	0.1	0.334057	0.3323487	0.3351424	0.3327402	0.3340392	0.3334876	0.3351602	0.3316013	0.3436126	0.3214762
0.5	0.5	0.1	0.5	0.4635723	0.4668928	0.2027984	0.1984303	0.3334695	0.3351741	0.3329013	0.330149	0.3893851	0.275938
0.5	0.5	0.1	0.8	0.566259	0.5686583	0.1002167	0.0997153	0.3337034	0.3337213	0.3327723	0.3346524	0.4223173	0.2460563
0.5	0.5	0.1	1	0.6329809	0.6329987	0.03392943	0.03353718	0.3351222	0.3348369	0.3317881	0.331699	0.4428834	0.2236525
0.5	0.5	0.5	0	0.165802	0.1628882	0.5015813	0.5024874	0.3341802	0.3295786	0.333203	0.335797	0.3316395	0.3337361
0.5	0.5	0.5	0.05	0.1820786	0.1839821	0.4833843	0.4837579	0.3330783	0.3356223	0.3323845	0.3321177	0.3389846	0.3287554
0.5	0.5	0.5	0.1	0.2009644	0.197082	0.4617253	0.4700929	0.331141	0.3303609	0.3315487	0.3368139	0.3422387	0.3249362
0.5	0.5	0.5	0.5	0.3334518	0.3350864	0.3344113	0.3319237	0.3371298	0.3347133	0.3307333	0.3322969	0.3896164	0.2773938
0.5	0.5	0.5	0.8	0.4343158	0.433818	0.2347033	0.233299	0.3364205	0.3314075	0.3325986	0.3357095	0.4207167	0.2464003
0.5	0.5	0.5	1	0.4992811	0.4959442	0.1700598	0.1675039	0.3392144	0.3330908	0.3301266	0.3303573	0.4408669	0.2225812
0.5	0.5	0.8	0	0.0666631	0.06696588	0.6008228	0.6005735	0.3347403	0.3311071	0.3327456	0.3364323	0.3325497	0.3349897
0.5	0.5	0.8	0.05	0.08185653	0.08214007	0.5836641	0.581573	0.3319451	0.3323173	0.3335755	0.3313958	0.3371199	0.3265932
0.5	0.5	0.8	0.1	0.1002941	0.1008288	0.5665092	0.5667231	0.3348008	0.3360663	0.3320025	0.3314856	0.3480082	0.3195437
0.5	0.5	0.8	0.5	0.2309153	0.2319265	0.4357869	0.434687	0.3346816	0.3338833	0.3320205	0.3327301	0.3891816	0.2774318
0.5	0.5	0.8	0.8	0.3336184	0.3317657	0.3306078	0.3320685	0.3340103	0.3309463	0.3302159	0.332888	0.420657	0.2431773
0.5	0.5	0.8	1	0.4024492	0.398795	0.2666001	0.2678301	0.3331432	0.3344088	0.3359062	0.3322163	0.4449812	0.2216439
0.5	0.5	1	0	0	0	0.6663826	0.663222	0.3314334	0.3303858	0.3349491	0.3328362	0.3304746	0.3327474
0.5	0.5	1	0.05	0.01645637	0.01650969	0.6537764	0.6514128	0.3345655	0.3334992	0.3356673	0.3344233	0.3385463	0.3293762
0.5	0.5	1	0.1	0.03232874	0.03336183	0.6331802	0.6351395	0.330145	0.3345267	0.3353639	0.3339746	0.3471198	0.3213815
0.5	0.5	1	0.5	0.1657284	0.1659066	0.5061282	0.5027434	0.3359283	0.3350554	0.3359283	0.3335946	0.3880536	0.2805964
0.5	0.5	1	0.8	0.2651954	0.2660817	0.4030488	0.3990605	0.3364353	0.3341133	0.3318089	0.331029	0.4222281	0.2429141
0.5	0.5	1	1	0.3350632	0.3316569	0.3353129	0.3348492	0.3353129	0.3348492	0.3350632	0.3316569	0.4438143	0.2226918
